# Supplementary material for: Genome-Wide Association Analyses Point to Candidate Genes for Electric Shock Avoidance in Drosophila melanogaster
Source: PLoS One. 2015 May 18;10(5):e0126986. doi: 10.1371/journal.pone.0126986 (PMC4436303; doi:10.1371/journal.pone.0126986)
Supplement: S1 Table — For each probe-set, we tested for a linear regression between the mean expression levels and the median unisex shock avoidance scores. β1 is the respective estimate for the effect of the expression level on shock avoidance. Negative β1 values indicate that the higher the expression level was, the stronger the shock avoidance was; positive β1 values reflect the converse, i.e., the higher the expression level, the weaker the shock avoidance. The t and P values refer to the results of a two-tailed t-test comparing β1 to zero. We list probe-sets with P < 0.05. Annotations are based on Affymetrix documentation (www.affymetrix.com) and the FlyBase (www.flybase.org) [1]. (XLSX) [file pone.0126986.s004.xlsx]

## Sheet: Table S1
Probe-set affymetrix ID	β1	Standard error	t	P	FlyBase ID	Gene symbol
1624137_at	23.1264	5.62781	4.10931	0.000218863	FBgn0031249	CG11911
1635837_at	-72.5894	19.5215	-3.71844	0.000679589	-	-
1634039_at	-61.3144	16.5253	-3.71033	0.000695497	FBgn0028999	nerfin-1
1635185_at	21.6723	5.94246	3.64703	0.000832568	FBgn0036157	CG7560
1640800_at	81.3908	22.3261	3.64554	0.000836092	FBgn0035057	CG3880
1623142_at	90.7836	25.2553	3.59464	0.000965418	-	-
1631073_at	-34.8541	9.70429	-3.59162	0.000973675	FBgn0030529	Clic
1641274_a_at	62.7579	17.5417	3.57765	0.00101274	FBgn0037070	CG11309
1633291_at	75.5441	21.3103	3.54496	0.00111017	FBgn0004511	dy
1624300_s_at	-31.0147	8.77941	-3.53267	0.00114907	FBgn0011817	nmo
1629770_at	63.4799	18.0453	3.5178	0.00119788	-	-
1638184_at	12.8197	3.69179	3.47249	0.0013593	FBgn0035282	CG13936
1628869_s_at	-31.8404	9.28994	-3.42741	0.00154053	FBgn0039733	CG11504
1634634_at	84.0776	24.7351	3.39913	0.0016658	-	-
1631762_at	73.3098	21.5908	3.39542	0.00168292	-	-
1640763_at	76.7601	22.6964	3.38204	0.00174615	FBgn0034314	nopo
1628371_at	69.1628	20.6496	3.34936	0.00191032	FBgn0011277	HLH4C
1627590_at	-29.9861	9.06983	-3.30614	0.00215019	FBgn0032897	CG9336
1623949_s_at	-35.319	10.7741	-3.27815	0.00232064	FBgn0052816	CG32816
1627194_at	-45.4024	14.059	-3.22941	0.0026485	FBgn0002561	l(1)sc
1632776_at	-21.0285	6.53717	-3.21675	0.00274062	FBgn0027053	CSN5
1633936_a_at	54.3891	16.9199	3.21449	0.00275739	FBgn0003326	sca
1628962_at	35.2087	11.1422	3.15993	0.00319306	FBgn0030666	CG12708
1640029_s_at	-72.8301	23.3485	-3.11926	0.00355939	FBgn0037326	CG14669
1635804_at	-61.6065	19.8012	-3.11125	0.00363617	FBgn0027548	nito
1633024_at	98.053	31.7114	3.09205	0.0038265	-	-
1628012_at	97.9602	31.9814	3.06304	0.00413201	-	-
1630912_at	-32.4483	10.6276	-3.05322	0.00424051	FBgn0039698	CG7789
1632334_at	70.431	23.1279	3.04528	0.00433025	-	-
1625750_at	-15.7802	5.18359	-3.04427	0.00434181	FBgn0038830	CG17272
1631852_at	46.6108	15.4094	3.02482	0.00456975	-	-
1629483_at	-56.4201	18.7	-3.01711	0.00466322	-	-
1632720_at	11.3687	3.78925	3.00026	0.00487382	FBgn0004431	LysX
1633780_at	-8.88614	2.9749	-2.98703	0.00504535	FBgn0031935	CG13793
1624378_at	-21.6925	7.28809	-2.97643	0.005187	FBgn0261954	east
1632656_at	-9.75987	3.27914	-2.97635	0.00518802	FBgn0030048	CG12112
1636785_at	-59.4588	20.2655	-2.93399	0.00579195	FBgn0262820	CG43191
1631230_at	30.8305	10.5386	2.92547	0.00592114	FBgn0058053	CR40053
1639469_a_at	25.1655	8.62459	2.91787	0.00603866	FBgn0003162	Pu
1626775_at	48.3994	16.822	2.87716	0.00670651	-	-
1640933_at	75.5785	26.2722	2.87674	0.00671363	-	-
1626650_at	-46.2862	16.0917	-2.8764	0.00671957	FBgn0002781	mod(mdg4)
1625077_at	38.9467	13.5586	2.87247	0.00678759	FBgn0050265	CG30265
1628554_at	-76.6481	26.6978	-2.87096	0.00681408	-	-
1633172_at	84.4346	29.4256	2.86943	0.00684084	-	-
1624728_at	81.2272	28.3329	2.86688	0.00688562	-	-
1628062_at	67.8091	23.742	2.85608	0.00707883	FBgn0262032	CG44153
1640498_at	65.7143	23.0246	2.85409	0.00711487	-	-
1629438_at	-19.7191	6.91055	-2.85348	0.00712603	FBgn0261872	scaf6
1632444_at	-17.2613	6.05188	-2.85222	0.00714902	FBgn0032733	CG15170
1638093_at	62.8478	22.1657	2.83536	0.00746352	-	-
1630564_at	64.2856	22.6825	2.83415	0.0074866	-	-
1636095_at	72.539	25.6625	2.82665	0.00763098	FBgn0032166	CG4619
1640597_at	73.5764	26.0917	2.81991	0.00776299	-	-
1635105_at	75.7704	26.8892	2.81788	0.00780327	-	-
1625832_at	-31.3771	11.1379	-2.81715	0.0078177	-	-
1624686_a_at	-31.4689	11.1752	-2.81595	0.00784155	FBgn0000479	dnc
1639995_a_at	-28.7787	10.2275	-2.81386	0.0078834	FBgn0033427	CG1868
1634538_at	72.9421	25.9287	2.81318	0.00789708	-	-
1627748_at	-66.5066	23.6714	-2.80957	0.00796972	FBgn0034558	Cib2
1639170_at	8.1098	2.8875	2.80858	0.0079897	FBgn0031925	Cyp4d21
1624643_a_at	45.0142	16.0431	2.80582	0.00804594	FBgn0036789	AstC-R2
1626632_at	30.3593	10.8553	2.79673	0.00823345	-	-
1639559_at	68.2419	24.4469	2.79143	0.00834473	FBgn0032289	CG6431
1633720_s_at	68.6069	24.5829	2.79084	0.0083572	FBgn0038139	PK2-R2
1627511_at	-33.4769	12.0161	-2.786	0.0084602	FBgn0036165	chrb
1624561_at	56.7633	20.3756	2.78584	0.00846355	-	-
1633368_at	-42.7441	15.3683	-2.78132	0.00856093	FBgn0086899	tlk
1632871_at	75.0122	26.9755	2.78075	0.00857326	-	-
1624982_s_at	23.5687	8.48411	2.77799	0.00863323	FBgn0031313	CG5080
1633010_s_at	-23.1123	8.32855	-2.77506	0.00869721	-	-
1627762_at	58.8719	21.228	2.77331	0.00873586	-	-
1625246_at	19.8749	7.17474	2.77013	0.0088062	FBgn0030899	Her
1640774_a_at	-11.5155	4.16833	-2.76262	0.00897435	FBgn0259481	Mob2
1626193_at	68.3494	24.8109	2.75481	0.00915249	-	-
1633059_at	5.65546	2.05647	2.75009	0.00926184	FBgn0033875	CG6357
1641731_at	-17.198	6.26819	-2.7437	0.00941162	FBgn0037832	Desi
1623006_at	57.1308	20.8641	2.73823	0.00954163	FBgn0010414	SerT
1634726_s_at	32.9641	12.0459	2.73655	0.00958187	-	-
1625834_at	56.069	20.496	2.7356	0.00960462	FBgn0087011	CG41520
1625440_at	87.0349	31.9024	2.72816	0.00978537	-	-
1635532_at	-59.5812	21.8579	-2.72584	0.00984237	-	-
1629063_at	57.2765	21.0537	2.7205	0.00997462	-	-
1630461_at	52.6439	19.3573	2.71959	0.0099974	-	-
1637861_at	59.868	22.0165	2.71923	0.0100063	FBgn0034096	CG7786
1635179_at	50.0245	18.4039	2.71814	0.0100335	-	-
1630262_s_at	49.9474	18.3924	2.71566	0.010096	-	-
1623038_at	60.367	22.23	2.71556	0.0100986	-	-
1625763_at	-13.2286	4.88169	-2.70983	0.0102439	FBgn0031263	CG2789
1638911_at	40.6677	15.0165	2.7082	0.0102856	FBgn0039408	CG14551
1626484_at	-70.3746	26.0213	-2.7045	0.0103811	-	-
1639490_at	-18.7991	6.97515	-2.69515	0.0106255	FBgn0053547	Rim
1638249_at	49.1224	18.2283	2.69484	0.0106337	FBgn0030362	regucalcin
1634392_at	68.9137	25.5746	2.69461	0.0106398	FBgn0039479	CG14257
1631021_at	-16.7442	6.21862	-2.69259	0.0106936	FBgn0263143	vret
1629346_at	-23.6053	8.77018	-2.69154	0.0107215	FBgn0039620	wat
1633021_s_at	-9.71774	3.61056	-2.69148	0.010723	FBgn0010905	Spn
1625727_at	15.5781	5.79806	2.68677	0.0108492	FBgn0052006	CG32006
1638783_at	-59.4434	22.2096	-2.67647	0.0111301	FBgn0031357	mRpL48
1631486_at	-22.4689	8.39633	-2.67604	0.011142	FBgn0267339	p38c
1629159_at	-21.7214	8.12159	-2.67452	0.0111841	FBgn0028919	CG16865
1628447_at	46.0907	17.2716	2.66858	0.0113498	FBgn0053993	CG33993
1631066_at	-15.3054	5.74171	-2.66565	0.0114326	FBgn0003254	rib
1628325_at	-45.9069	17.2376	-2.66318	0.0115026	FBgn0052179	Krn
1623290_at	55.0412	20.6854	2.66088	0.0115683	FBgn0037412	Osi4
1641654_a_at	-17.8669	6.7496	-2.64711	0.0119684	FBgn0017581	Lk6
1634476_at	-57.4198	21.7434	-2.64079	0.0121562	-	-
1628199_at	-17.0296	6.45035	-2.6401	0.0121768	FBgn0040928	CG15345
1626570_s_at	-29.2638	11.0904	-2.63866	0.0122201	-	-
1639473_at	44.4495	16.8472	2.63839	0.0122281	FBgn0029930	CG12541
1639904_at	-27.3818	10.3864	-2.63631	0.0122909	FBgn0024912	agt
1630365_at	-16.9837	6.45806	-2.62985	0.0124879	-	-
1626734_at	-9.85264	3.74772	-2.62897	0.0125148	-	-
1634179_at	52.7096	20.163	2.61417	0.0129777	FBgn0083975	Nlg4
1640918_at	21.0804	8.09362	2.60457	0.0132864	FBgn0259175	ome
1624655_at	31.0693	11.9387	2.60241	0.0133568	FBgn0034166	CG6472
1631672_at	-42.4836	16.3272	-2.60202	0.0133696	-	-
1632877_a_at	-31.489	12.1036	-2.60163	0.0133822	FBgn0033240	CG2906
1623840_at	28.0735	10.7934	2.601	0.0134029	FBgn0034429	CG18607
1634278_at	-26.7061	10.2764	-2.59879	0.0134756	FBgn0036106	CG6409
1637445_at	58.9899	22.7912	2.58828	0.0138256	-	-
1632930_at	52.3954	20.2528	2.58707	0.0138664	FBgn0039659	CG14506
1626188_at	71.358	27.5891	2.58646	0.0138872	-	-
1630778_at	-9.63967	3.73123	-2.58351	0.0139872	FBgn0036367	CG10116
1631864_at	-48.6166	18.8208	-2.58314	0.0139999	FBgn0042199	CG13713
1630696_at	-21.1084	8.17702	-2.58143	0.0140583	FBgn0037076	ebd2
1627639_at	63.3996	24.6075	2.57644	0.01423	-	-
1640814_at	65.3768	25.3784	2.57608	0.0142425	-	-
1638543_at	30.1322	11.6996	2.5755	0.0142627	FBgn0053775	CG33775
1638157_at	-38.8659	15.0951	-2.57473	0.0142893	FBgn0038552	CG18012
1635026_at	-37.2318	14.4721	-2.57265	0.0143616	FBgn0015550	tap
1641135_s_at	-53.0106	20.6073	-2.57242	0.0143699	-	-
1625693_at	59.4854	23.1568	2.56881	0.0144963	-	-
1637272_at	59.5203	23.1931	2.56629	0.0145855	FBgn0034769	Obp58c
1640788_at	60.1429	23.4498	2.56475	0.0146401	-	-
1626335_at	78.4041	30.6307	2.55966	0.014822	-	-
1624075_at	40.1249	15.6879	2.55769	0.0148927	FBgn0051495	CG31495
1631608_at	-22.4956	8.82738	-2.54839	0.0152319	FBgn0039000	CG45058
1634432_at	60.7546	23.8552	2.5468	0.0152906	-	-
1626102_at	-60.9739	23.947	-2.5462	0.0153127	-	-
1637530_at	78.8639	31.0133	2.54291	0.0154353	-	-
1641448_a_at	-34.1383	13.4347	-2.54105	0.0155048	FBgn0034072	Dg
1623168_at	44.437	17.5535	2.53152	0.0158653	FBgn0038541	TyrRII
1630565_at	-41.4215	16.3739	-2.52972	0.0159345	FBgn0031361	CG17652
1627531_s_at	56.2744	22.2478	2.52943	0.0159454	-	-
1623103_at	20.8781	8.25669	2.52863	0.0159763	FBgn0032405	CG14946
1640351_s_at	-22.8476	9.039	-2.52767	0.0160132	FBgn0038771	CG4390
1639296_at	-27.8833	11.0399	-2.52568	0.0160902	FBgn0031286	CG3862
1640876_at	52.405	20.7653	2.52368	0.0161679	-	-
1638938_at	-33.7897	13.3896	-2.52358	0.0161719	FBgn0026582	Hmg-2
1636159_at	80.8275	32.0403	2.52268	0.0162067	-	-
1627222_at	55.7172	22.1219	2.51864	0.0163651	-	-
1634013_at	-32.1802	12.7844	-2.51714	0.0164243	FBgn0035122	mRpL17
1624920_at	60.0556	23.8588	2.51713	0.0164247	-	-
1635210_a_at	23.0215	9.1506	2.51585	0.0164753	FBgn0003137	Ppn
1632529_at	-48.0202	19.0878	-2.51575	0.0164791	-	-
1640159_at	-23.03	9.16445	-2.51298	0.0165894	FBgn0261446	CG13377
1636110_at	67.5439	26.8811	2.51269	0.016601	-	-
1630359_at	4.24731	1.69472	2.5062	0.0168615	FBgn0051810	CG31810
1629304_at	36.7405	14.6601	2.50615	0.0168634	FBgn0033869	Cpr50Cb
1624182_at	-55.7764	22.2709	-2.50445	0.0169322	-	-
1629909_at	-43.8994	17.5426	-2.50245	0.0170136	-	-
1631491_at	-46.1012	18.4336	-2.50094	0.0170755	FBgn0032895	twit
1633920_at	60.1508	24.0792	2.49804	0.0171942	FBgn0039180	CG5715
1640471_at	66.1627	26.4995	2.49676	0.0172473	-	-
1640860_at	50.8064	20.3654	2.49474	0.0173308	-	-
1626894_at	26.3817	10.5756	2.49458	0.0173373	FBgn0261611	CG42700
1632586_at	-42.6415	17.0937	-2.49457	0.0173376	FBgn0036671	CG9951
1628209_at	52.0195	20.8637	2.49331	0.0173903	-	-
1635436_at	-37.8436	15.1863	-2.49195	0.0174468	FBgn0050460	CG30460
1637352_a_at	-29.3936	11.8032	-2.4903	0.0175157	FBgn0042135	CG18812
1636366_at	-72.4906	29.2147	-2.48131	0.017896	-	-
1641244_at	-26.7321	10.7867	-2.47826	0.0180267	FBgn0011297	l(2)not
1625288_at	39.7225	16.0513	2.47471	0.0181795	FBgn0053177	CG33177
1639581_at	-13.3556	5.40053	-2.47301	0.0182535	FBgn0035462	IntS10
1636432_at	-63.4853	25.6721	-2.47293	0.0182571	-	-
1631376_at	-38.5626	15.6139	-2.46977	0.018395	FBgn0250843	Prosalpha6
1629172_s_at	-51.6115	20.8989	-2.46958	0.0184031	FBgn0003255	rk
1636311_at	11.415	4.62496	2.46813	0.0184668	FBgn0001128	Gpdh
1640587_at	21.508	8.72486	2.46514	0.0185988	FBgn0085420	CG34391
1626534_at	-31.4811	12.7765	-2.46398	0.0186499	FBgn0003714	tko
1638654_at	-34.3904	13.9623	-2.46309	0.0186895	-	-
1640501_at	27.9388	11.3652	2.45828	0.0189042	FBgn0035091	CG3829
1630134_at	59.3733	24.1649	2.457	0.0189617	-	-
1629104_at	-33.6136	13.6999	-2.45358	0.0191166	FBgn0029997	CG2258
1638374_at	-23.1042	9.44122	-2.44716	0.0194094	FBgn0031110	Obp19b
1631034_at	-16.1074	6.5866	-2.44547	0.0194872	FBgn0017551	Rca1
1627931_at	61.5458	25.2027	2.44203	0.0196467	-	-
1631929_at	57.5923	23.6231	2.43796	0.0198369	-	-
1638074_at	-12.8806	5.29762	-2.43139	0.020147	FBgn0035906	GstO2
1637804_at	-16.02	6.59702	-2.42837	0.0202911	FBgn0040629	CG18673
1624027_at	-29.4768	12.1525	-2.42559	0.020425	FBgn0260856	Membrin
1636117_at	50.9575	21.0699	2.41849	0.0207694	-	-
1625209_at	54.3541	22.475	2.41842	0.0207728	-	-
1637029_at	38.7674	16.0363	2.41748	0.0208186	FBgn0263416	CG45263
1628259_at	22.2643	9.22257	2.41411	0.0209847	-	-
1639711_at	45.6996	18.9763	2.40824	0.021276	-	-
1623102_at	-28.2751	11.7438	-2.40766	0.0213051	FBgn0011770	Gip
1630491_at	66.3917	27.5878	2.40656	0.0213605	-	-
1630704_at	43.8087	18.2166	2.40488	0.0214447	-	-
1631116_at	-21.9841	9.15628	-2.40099	0.0216416	FBgn0015621	Clp
1629230_at	5.80111	2.41699	2.40014	0.0216847	FBgn0052279	Drsl2
1637382_at	31.0872	12.9809	2.39484	0.0219555	FBgn0261566	CG42680
1638990_at	32.8998	13.7431	2.39391	0.0220034	-	-
1628624_s_at	62.1888	25.995	2.39234	0.0220846	-	-
1624563_at	37.2805	15.5887	2.39151	0.0221273	FBgn0038468	CG5225
1632735_at	-36.7984	15.396	-2.39012	0.0221994	-	-
1635560_at	19.862	8.31214	2.38952	0.022231	-	-
1627420_s_at	31.1438	13.0427	2.38784	0.0223183	FBgn0038638	CG7702
1639294_at	63.7994	26.7201	2.38769	0.0223259	-	-
1639991_at	42.7559	17.9212	2.38577	0.0224264	-	-
1634425_at	-36.7083	15.3883	-2.38548	0.022442	-	-
1631252_a_at	-30.5537	12.8143	-2.38435	0.0225009	FBgn0027790	GV1
1627169_at	14.799	6.20765	2.38399	0.0225199	FBgn0034712	CG3264
1638148_at	38.0777	15.974	2.38373	0.0225335	FBgn0053137	CG33137
1639352_s_at	60.6856	25.4615	2.38343	0.0225496	-	-
1637652_a_at	27.6258	11.5919	2.3832	0.0225615	FBgn0050222	CG30222
1627913_at	-68.5426	28.8206	-2.37825	0.022824	-	-
1626081_at	28.8517	12.1417	2.37624	0.0229313	FBgn0031520	CG8837
1635529_at	40.9941	17.2597	2.37514	0.0229903	-	-
1628642_at	54.2565	22.8449	2.375	0.0229979	FBgn0261705	CG42741
1634058_at	-67.2453	28.3162	-2.3748	0.0230082	-	-
1635276_at	25.3425	10.6717	2.37474	0.0230115	FBgn0037165	CG11437
1632925_at	64.6174	27.2145	2.37437	0.0230313	FBgn0041240	Gr57a
1638705_at	-31.1313	13.1243	-2.37203	0.0231573	FBgn0032315	CG14069
1627845_at	-27.2654	11.4952	-2.37189	0.0231651	FBgn0035906	GstO2
1641736_at	54.098	22.8161	2.37104	0.0232107	FBgn0262898	CR43253
1636210_at	-14.9897	6.32727	-2.36907	0.0233179	FBgn0036354	Poc1
1631752_at	45.2742	19.1204	2.36785	0.0233843	FBgn0260971	CG42594
1639493_at	-57.275	24.1948	-2.36725	0.0234169	-	-
1631953_at	53.4784	22.6214	2.36407	0.023591	FBgn0050375	CG30375
1637505_at	52.4723	22.2032	2.36328	0.0236341	-	-
1631048_at	-21.3766	9.04546	-2.36324	0.0236361	FBgn0029915	CG14434
1624716_at	48.666	20.5973	2.36274	0.0236641	-	-
1623431_at	-25.596	10.8338	-2.36259	0.0236719	FBgn0034513	CG13423
1641218_at	50.6658	21.4924	2.35738	0.0239603	-	-
1629352_at	-14.8378	6.29606	-2.35667	0.0239998	FBgn0261445	sgl
1637027_s_at	-22.1307	9.39395	-2.35585	0.0240459	FBgn0032801	CG10165
1636102_at	47.3203	20.108	2.35331	0.024188	FBgn0032938	CG8671
1627192_at	56.6513	24.088	2.35185	0.0242704	-	-
1625930_at	-47.4226	20.1776	-2.35026	0.0243598	FBgn0086782	amn
1641625_at	59.151	25.1831	2.34884	0.02444	-	-
1630370_at	-20.4108	8.69748	-2.34674	0.0245592	FBgn0038149	CG9796
1625192_at	58.1074	24.7666	2.3462	0.0245904	FBgn0039523	CG12885
1629367_at	-7.16987	3.06023	-2.34292	0.0247777	FBgn0039769	CG15534
1634991_at	11.3797	4.85707	2.34292	0.0247779	FBgn0025709	CG8083
1637233_at	-39.5991	16.9081	-2.34202	0.0248297	FBgn0033579	CG13229
1625770_at	-33.5713	14.3378	-2.34146	0.0248617	FBgn0035518	CG15011
1634560_at	-31.4518	13.4381	-2.3405	0.0249171	FBgn0010340	140up
1632135_a_at	-17.7137	7.57852	-2.33735	0.0250989	FBgn0000662	fl(2)d
1632473_at	-50.6285	21.6698	-2.33636	0.0251566	-	-
1632697_at	54.4053	23.2881	2.33619	0.0251666	-	-
1641262_at	-29.2061	12.5018	-2.33616	0.0251682	FBgn0034001	mRpL41
1625267_at	53.1246	22.7741	2.33267	0.0253719	-	-
1630985_at	-24.8797	10.6729	-2.33111	0.0254636	FBgn0050441	CG30441
1631416_at	-55.5634	23.8403	-2.33066	0.0254905	-	-
1628078_at	69.9167	30.0366	2.32771	0.0256642	FBgn0029995	CG2256
1637980_at	-49.867	21.4353	-2.3264	0.0257422	FBgn0000150	awd
1636160_at	-36.4636	15.6751	-2.32622	0.0257529	FBgn0032863	Cdc23
1636878_at	45.2583	19.4573	2.32603	0.025764	-	-
1631038_at	24.2588	10.4318	2.32548	0.0257966	FBgn0052773	CR32773
1627548_at	34.5524	14.8736	2.32307	0.0259402	FBgn0029930	CG12541
1641215_s_at	-27.8671	11.9965	-2.32293	0.0259487	FBgn0033241	CG2915
1628965_at	-46.507	20.0245	-2.3225	0.0259743	FBgn0025627	CG4194
1627327_at	8.47985	3.65296	2.32136	0.0260427	FBgn0035434	Drsl5
1623094_at	-19.1982	8.28403	-2.31749	0.026276	FBgn0033130	Tsp42Ei
1641481_at	-3.90055	1.68318	-2.31737	0.0262833	FBgn0040256	Ugt86Dd
1628201_at	-32.3975	13.983	-2.31692	0.0263108	FBgn0025630	CG4061
1627856_at	-19.1479	8.26918	-2.31557	0.0263923	FBgn0026417	Hus1-like
1637016_at	30.5182	13.1804	2.31542	0.0264013	-	-
1630583_at	41.9079	18.1179	2.31307	0.0265444	-	-
1626579_at	-29.6853	12.8361	-2.31264	0.0265709	FBgn0029925	CG3040
1623783_at	-35.7794	15.4735	-2.31231	0.0265913	FBgn0038225	soti
1624661_at	76.9931	33.2982	2.31223	0.0265958	-	-
1636169_at	34.6794	15.0036	2.3114	0.0266466	-	-
1623922_at	-50.1488	21.6965	-2.31138	0.0266482	FBgn0000451	ect
1629124_at	-24.7467	10.7088	-2.31088	0.0266785	FBgn0036248	ssp
1625029_s_at	51.2302	22.188	2.30892	0.0267994	-	-
1635841_at	-91.1259	39.4846	-2.30788	0.026863	-	-
1640622_at	50.3266	21.8164	2.30682	0.0269284	FBgn0032860	CG15130
1638288_at	54.7168	23.7525	2.30362	0.027127	FBgn0259174	Nedd4
1634774_at	-58.9217	25.5863	-2.30286	0.0271746	-	-
1625435_at	31.9101	13.8686	2.30089	0.0272976	FBgn0039737	CG7920
1625352_s_at	-37.3897	16.2595	-2.29955	0.0273814	FBgn0086532	Spt-I
1638887_a_at	-22.3626	9.72818	-2.29875	0.0274322	FBgn0034728	rad50
1630722_at	54.4064	23.6691	2.29862	0.0274398	-	-
1632644_s_at	-14.0188	6.09895	-2.29856	0.0274442	-	-
1641119_at	49.3436	21.4732	2.29791	0.0274845	FBgn0053542	upd3
1623358_at	-36.1469	15.7313	-2.29777	0.0274938	FBgn0050381	CG30381
1635566_s_at	-29.4892	12.8344	-2.29767	0.0275002	FBgn0027338	Kap-alpha3
1636853_at	17.6309	7.67516	2.29713	0.0275338	FBgn0033603	Cpr47Ef
1627918_at	48.7051	21.2127	2.29604	0.027603	FBgn0259150	CG42265
1641370_s_at	-22.065	9.61568	-2.29469	0.027688	FBgn0025628	CG4199
1638810_at	-15.8972	6.92953	-2.29413	0.0277237	FBgn0016013	Faa
1640459_at	46.8807	20.4452	2.29299	0.0277961	-	-
1637087_at	68.2622	29.7861	2.29175	0.0278754	-	-
1639275_at	-51.9769	22.7111	-2.28861	0.0280762	FBgn0001259	in
1635836_at	-29.9119	13.0757	-2.2876	0.0281411	FBgn0036070	CG8072
1631126_at	-34.8491	15.2475	-2.28557	0.0282721	FBgn0014179	gcm
1629469_s_at	16.779	7.34239	2.28522	0.0282947	FBgn0036316	CG10960
1625279_a_at	-39.285	17.1948	-2.2847	0.0283284	FBgn0003896	tup
1637190_at	-29.641	12.9799	-2.28361	0.0283987	FBgn0035203	CG9149
1632739_at	-26.155	11.4561	-2.28307	0.0284342	-	-
1639520_at	-28.1645	12.3592	-2.27882	0.0287108	FBgn0033032	kune
1624797_at	-14.1662	6.21704	-2.27861	0.0287247	FBgn0030245	CG1637
1635892_at	-25.1542	11.042	-2.27804	0.0287621	FBgn0038577	CG12321
1638187_at	45.6028	20.0191	2.27796	0.0287675	-	-
1628617_at	5.5922	2.45654	2.27646	0.0288662	FBgn0052282	Drsl4
1640238_at	-50.2717	22.0905	-2.27572	0.0289151	-	-
1626782_at	-26.9347	11.8404	-2.27482	0.0289742	FBgn0032596	Prosbeta4
1633101_at	39.2192	17.2519	2.27333	0.0290731	-	-
1629158_at	-23.7078	10.4392	-2.27104	0.0292247	FBgn0259482	Mob3
1624032_at	-29.7017	13.0845	-2.27	0.0292942	FBgn0031670	CG3887
1625335_at	-39.9747	17.626	-2.26794	0.0294315	FBgn0030581	CG14408
1632752_at	-25.045	11.0497	-2.26657	0.0295237	FBgn0015591	AstA
1640179_at	-58.8804	25.9831	-2.2661	0.0295552	-	-
1628749_at	40.0301	17.674	2.26491	0.0296354	FBgn0031196	CG17599
1629058_a_at	-41.0445	18.1294	-2.26397	0.0296985	FBgn0033629	Tsp47F
1633151_at	58.244	25.7588	2.26113	0.0298911	-	-
1634380_at	47.4516	21.0062	2.25894	0.0300405	-	-
1624084_s_at	-11.3347	5.02691	-2.25481	0.0303234	-	-
1636536_at	39.2597	17.4149	2.25438	0.0303526	FBgn0011270	Pglym87
1633942_at	52.9334	23.4976	2.25272	0.0304671	-	-
1628244_at	48.716	21.6285	2.2524	0.0304896	-	-
1627107_at	-51.683	22.9654	-2.25047	0.0306231	FBgn0040780	Atg10
1638615_s_at	-47.797	21.2411	-2.25022	0.0306406	FBgn0039757	RpS7
1637229_a_at	-9.39482	4.17842	-2.24841	0.0307659	FBgn0036992	CG11796
1629543_at	41.1706	18.3133	2.24813	0.0307858	-	-
1628724_at	60.1491	26.7709	2.24681	0.0308777	-	-
1638141_x_at	54.5906	24.2986	2.24665	0.030889	-	-
1626285_at	-15.4799	6.89952	-2.24362	0.0311015	FBgn0035325	CG13806
1638054_at	-17.9549	8.00303	-2.24351	0.0311096	FBgn0040794	CG13056
1623518_s_at	24.4782	10.9124	2.24315	0.0311346	FBgn0037912	sea
1627734_at	-16.1488	7.20018	-2.24284	0.0311568	FBgn0002922	nau
1634997_at	-77.9366	34.7624	-2.24198	0.0312174	FBgn0003375	Sgs5
1625610_at	-52.6843	23.5075	-2.24117	0.0312745	-	-
1623014_at	-21.7166	9.69391	-2.24023	0.031341	FBgn0034323	CG18537
1627160_at	57.2518	25.5675	2.23924	0.031411	FBgn0085276	CG34247
1634024_at	-54.833	24.5262	-2.23569	0.0316642	-	-
1625902_at	-32.4132	14.5006	-2.2353	0.0316924	FBgn0030638	CG11655
1638003_at	35.7045	15.9813	2.23414	0.0317752	FBgn0031032	CG14204
1624745_at	-32.8001	14.6846	-2.23365	0.0318107	FBgn0044048	Ilp5
1626287_at	-19.7406	8.83824	-2.23355	0.031818	FBgn0027790	GV1
1635143_at	-37.7472	16.9199	-2.23093	0.0320063	FBgn0036813	Atg3
1640376_a_at	-47.7166	21.3951	-2.23026	0.0320545	FBgn0050054	CG30054
1635262_at	43.9291	19.7004	2.22986	0.0320835	-	-
1623612_at	-11.318	5.07652	-2.22948	0.0321109	FBgn0033574	Spn47C
1626341_at	-29.6443	13.3113	-2.227	0.0322914	FBgn0036282	Smyd4
1638449_at	53.8859	24.2002	2.22668	0.0323147	FBgn0259234	Camta
1639870_at	40.0321	17.9811	2.22634	0.0323392	FBgn0083956	CG34120
1630410_at	-25.6261	11.5118	-2.22606	0.0323595	FBgn0052163	CG32163
1640592_at	-56.7192	25.5162	-2.22287	0.0325927	-	-
1638387_at	-9.73614	4.38396	-2.22085	0.0327411	FBgn0041702	CG15107
1634372_at	38.264	17.2382	2.21972	0.032825	FBgn0053531	Ddr
1630068_at	41.2942	18.6139	2.21846	0.0329176	-	-
1629185_at	-23.8479	10.7522	-2.21796	0.0329548	FBgn0032395	CG6734
1638747_at	58.0265	26.1745	2.21691	0.033033	-	-
1635977_at	63.4213	28.6363	2.21471	0.0331962	-	-
1636158_at	-34.0907	15.428	-2.20967	0.0335746	FBgn0035813	CG8492
1631397_at	58.2818	26.3879	2.20866	0.0336509	-	-
1631800_at	14.3023	6.47709	2.20813	0.0336905	FBgn0038918	CG6690
1627960_at	45.2385	20.5051	2.2062	0.0338365	-	-
1632771_at	-32.9756	14.951	-2.20558	0.0338841	FBgn0034727	mRpS29
1632896_at	-50.1344	22.7338	-2.20528	0.0339068	FBgn0029525	CG18273
1640405_at	15.8793	7.20233	2.20474	0.0339476	FBgn0010497	dmGlut
1631760_at	-16.5648	7.518	-2.20336	0.034053	FBgn0036415	CG7768
1624640_x_at	-35.0303	15.911	-2.20165	0.0341836	-	-
1628632_at	-20.5708	9.34465	-2.20135	0.0342065	FBgn0038100	Paip2
1640504_at	-19.1959	8.7209	-2.20114	0.0342228	FBgn0250830	CG12547
1628336_a_at	-24.7666	11.2541	-2.20068	0.034258	FBgn0010238	Lac
1625688_at	8.71559	3.96137	2.20015	0.0342988	FBgn0037807	CG6293
1634390_s_at	-36.7094	16.6907	-2.19939	0.0343571	FBgn0086904	Nacalpha
1627530_at	-32.5501	14.8075	-2.19821	0.034448	FBgn0032305	CG6700
1635957_at	-49.7723	22.646	-2.19784	0.0344765	FBgn0085365	yin
1639272_at	8.99143	4.09207	2.19728	0.0345194	FBgn0038702	CG3739
1640171_at	63.4774	28.8924	2.19702	0.0345394	FBgn0263233	robls54B
1635716_at	20.9857	9.55372	2.1966	0.0345723	FBgn0250908	beat-VII
1625535_at	38.1273	17.3628	2.19592	0.0346247	FBgn0016660	H15
1638232_at	-61.3744	27.9524	-2.19567	0.0346439	-	-
1635690_at	61.4455	27.9869	2.19551	0.0346569	FBgn0261806	CG42752
1640509_s_at	22.0096	10.0327	2.19378	0.0347907	FBgn0016031	lama
1625373_at	-21.2247	9.67568	-2.19361	0.0348038	FBgn0038286	CG6966
1637534_at	-5.52827	2.521	-2.19288	0.0348606	FBgn0041585	olf186-F
1633378_at	-3.23895	1.47717	-2.19268	0.0348764	FBgn0016675	Lectin-galC1
1632070_at	21.2017	9.68339	2.1895	0.0351254	FBgn0040091	Ugt58Fa
1636837_at	-29.7112	13.5798	-2.1879	0.0352506	FBgn0052177	Ndfip
1636470_at	-7.51648	3.43584	-2.18767	0.0352691	FBgn0054026	CG34026
1623659_at	-8.98285	4.10639	-2.18753	0.03528	FBgn0034470	Obp56d
1630755_at	-32.0396	14.6513	-2.18681	0.035337	FBgn0031782	WDR79
1625667_at	57.6944	26.4105	2.18453	0.035517	FBgn0034906	CG13561
1627604_at	17.2552	7.90629	2.18247	0.0356805	FBgn0083945	CG34109
1639952_at	-25.7286	11.7925	-2.18178	0.0357354	FBgn0028399	TMS1
1637875_a_at	22.1993	10.1763	2.18148	0.0357593	FBgn0004407	DNApol-gamma35
1629103_at	54.47	24.9851	2.1801	0.035869	-	-
1633227_s_at	24.8391	11.4075	2.17743	0.0360836	FBgn0032402	CG14945
1630244_s_at	3.81736	1.75379	2.17664	0.036147	-	-
1632857_at	48.8261	22.4366	2.17618	0.0361837	FBgn0050088	CG30088
1628487_s_at	-42.6354	19.6184	-2.17323	0.0364219	FBgn0035107	mri
1632821_a_at	-30.5343	14.0537	-2.17269	0.0364657	FBgn0028954	koi
1633491_s_at	-15.1422	6.9704	-2.17236	0.0364924	-	-
1626770_at	59.1471	27.2379	2.1715	0.0365623	-	-
1640917_at	-24.92	11.4809	-2.17056	0.0366392	FBgn0034093	CG15706
1641161_at	39.2064	18.0671	2.17005	0.0366805	FBgn0050295	Ipk1
1623056_at	58.3117	26.9118	2.16678	0.0369482	-	-
1626923_at	47.8866	22.1057	2.16626	0.0369907	FBgn0030377	CG1924
1634788_at	24.0041	11.0887	2.16474	0.0371156	FBgn0030799	CG4872
1640778_at	-10.7387	4.96216	-2.16411	0.0371673	-	-
1630884_at	-29.8168	13.7923	-2.16184	0.0373547	FBgn0260987	vtd
1637397_a_at	-33.1708	15.35	-2.16097	0.0374274	FBgn0262167	ana1
1625721_s_at	46.3294	21.4434	2.16054	0.037463	FBgn0033791	Drl-2
1623245_at	47.286	21.8863	2.16053	0.037464	-	-
1623328_at	33.1398	15.3595	2.1576	0.0377075	FBgn0036226	CG7252
1635323_at	54.9554	25.4802	2.15679	0.0377756	-	-
1628943_at	-26.2576	12.1751	-2.15667	0.0377858	FBgn0036299	Tsf2
1627683_at	49.5268	22.9655	2.15657	0.0377939	FBgn0085325	CG34296
1623098_at	-31.9693	14.8282	-2.15597	0.037844	FBgn0050323	CG30323
1635296_at	-53.3782	24.7634	-2.15552	0.0378815	-	-
1626071_at	67.4331	31.3065	2.15397	0.0380125	-	-
1628439_s_at	59.8375	27.7991	2.1525	0.0381359	FBgn0085333	CG34304
1624494_at	45.7601	21.2768	2.1507	0.0382882	-	-
1632715_at	-20.0529	9.33587	-2.14794	0.0385223	-	-
1626401_at	-3.22209	1.50193	-2.1453	0.0387477	FBgn0000473	Cyp6a2
1638319_at	-23.5907	11.0116	-2.14236	0.0390001	FBgn0001263	inaD
1625300_at	46.6167	21.7878	2.13957	0.0392407	-	-
1635733_x_at	43.275	20.2324	2.1389	0.039299	FBgn0051439	Muc96D
1623187_at	-74.7171	34.9379	-2.13857	0.0393277	-	-
1639077_at	55.7688	26.0849	2.13797	0.0393794	-	-
1625235_at	-7.4013	3.46516	-2.13592	0.0395579	FBgn0033792	CG13325
1623320_at	-13.1819	6.17159	-2.1359	0.0395593	FBgn0040344	CG3711
1624396_at	-30.8513	14.4455	-2.1357	0.0395766	FBgn0027549	CG7927
1628692_at	42.1391	19.7321	2.13557	0.0395887	-	-
1625281_at	-26.5007	12.4098	-2.13547	0.0395968	FBgn0027581	CG6191
1629983_at	-14.4929	6.79642	-2.13243	0.0398626	FBgn0030336	CG1578
1636604_at	27.8425	13.0736	2.12968	0.0401049	FBgn0034782	CG12490
1625829_a_at	-12.4848	5.8647	-2.12881	0.0401815	FBgn0262009	CG42827
1641616_at	-28.7064	13.4873	-2.1284	0.0402178	FBgn0010590	Prosbeta1
1632661_at	61.0585	28.6944	2.12789	0.040263	-	-
1630847_at	67.2654	31.6463	2.12554	0.0404717	FBgn0029754	CG15930
1627497_at	-33.8226	15.9216	-2.12432	0.0405802	FBgn0035631	Txl
1627088_at	5.30247	2.4962	2.12422	0.0405894	FBgn0038914	fit
1630567_at	51.6131	24.3005	2.12395	0.0406134	-	-
1638899_s_at	-21.7696	10.2499	-2.12389	0.0406186	FBgn0030174	CG15312
1631392_at	-14.7461	6.94457	-2.1234	0.0406622	FBgn0039241	CG11089
1636000_at	40.3451	19.0072	2.12262	0.0407323	FBgn0039237	CG13640
1634518_at	-21.4796	10.1259	-2.12125	0.0408549	FBgn0260756	CG42554
1638660_at	-45.4105	21.4327	-2.11875	0.0410795	-	-
1638591_at	-24.7274	11.6741	-2.11815	0.0411338	FBgn0032988	Tif-IA
1630991_at	-22.4732	10.6124	-2.11763	0.0411807	FBgn0034455	CG11007
1623508_at	-18.6582	8.81205	-2.11735	0.0412062	FBgn0050466	CG30466
1626831_at	-22.4943	10.629	-2.11631	0.0412994	FBgn0032422	atilla
1622963_at	42.8964	20.277	2.11552	0.0413712	-	-
1635699_at	-47.3185	22.375	-2.11479	0.0414374	-	-
1629883_at	58.2264	27.5629	2.11249	0.0416467	FBgn0263392	CG43444
1634889_at	53.8644	25.4994	2.11238	0.0416572	FBgn0036789	AstC-R2
1639318_at	-32.4171	15.357	-2.1109	0.041792	FBgn0014037	Su(Tpl)
1640308_a_at	41.9428	19.8752	2.11031	0.0418466	FBgn0034568	CG3216
1636273_at	-30.4109	14.4136	-2.10988	0.0418855	FBgn0033083	Dpit47
1634358_s_at	48.1907	22.8431	2.10964	0.0419075	-	-
1634968_at	39.1287	18.5481	2.10958	0.0419132	-	-
1631129_at	-23.7594	11.2628	-2.10956	0.0419154	FBgn0051612	CG31612
1629288_s_at	-27.9343	13.2475	-2.10865	0.0419984	-	-
1625637_at	-31.3599	14.8742	-2.10835	0.0420265	FBgn0035028	Start1
1627532_at	-19.5031	9.2523	-2.10792	0.0420657	-	-
1625540_at	12.9379	6.14703	2.10474	0.0423593	FBgn0259922	Skadu
1639564_a_at	-9.17401	4.35992	-2.10417	0.042412	FBgn0036415	CG7768
1627275_at	-36.853	17.5163	-2.10393	0.042434	FBgn0030757	CG9902
1628049_at	18.6262	8.8546	2.10356	0.0424687	FBgn0032136	Apoltp
1625356_at	-46.9354	22.317	-2.10312	0.0425089	-	-
1636678_at	17.7073	8.42028	2.10293	0.042527	FBgn0259229	CG42329
1636413_at	51.9441	24.7081	2.10231	0.0425842	-	-
1628861_at	-27.4961	13.0801	-2.10214	0.0426008	FBgn0035888	CG7120
1625569_at	-22.3114	10.6202	-2.10084	0.0427212	FBgn0035833	CG7565
1639200_at	38.014	18.0947	2.10084	0.0427214	FBgn0262871	lute
1635280_at	-29.1901	13.8974	-2.1004	0.0427623	FBgn0039349	Ssadh
1632711_at	-27.2784	12.991	-2.0998	0.0428189	FBgn0035233	Pex10
1632760_at	55.924	26.6424	2.09906	0.0428879	-	-
1627655_at	-27.4223	13.0665	-2.09866	0.0429249	FBgn0050410	Rpi
1626098_at	-30.5961	14.5866	-2.09755	0.0430294	FBgn0038734	CG11453
1639283_at	42.986	20.4937	2.09752	0.0430321	-	-
1626159_at	41.752	19.9143	2.09658	0.0431202	FBgn0041111	lilli
1639715_at	-32.3049	15.4258	-2.09421	0.0433438	FBgn0038234	mRpL11
1635088_at	-27.0843	12.9345	-2.09396	0.0433675	FBgn0029975	CG1444
1629697_a_at	23.388	11.1735	2.09317	0.0434419	FBgn0250908	beat-VII
1629266_s_at	-32.2131	15.3902	-2.09309	0.0434502	FBgn0033886	Rpn13
1624352_at	48.0643	22.9711	2.09238	0.0435174	FBgn0034286	dpr13
1639638_a_at	-11.8104	5.64457	-2.09235	0.0435202	FBgn0034321	CG14502
1623856_at	12.147	5.80932	2.09095	0.0436525	FBgn0050395	CG30395
1634714_at	-47.7976	22.8712	-2.08986	0.0437569	FBgn0031114	cactin
1634468_at	-9.09272	4.35274	-2.08897	0.0438419	FBgn0014417	CG13397
1630208_at	-37.5738	17.9887	-2.08874	0.0438635	FBgn0041588	ligatin
1640564_at	62.4456	29.9158	2.08738	0.0439933	-	-
1639838_at	-9.67025	4.63333	-2.0871	0.0440199	FBgn0038126	CG8483
1627336_at	55.8432	26.7697	2.08606	0.0441196	-	-
1626022_at	-19.2285	9.22235	-2.08498	0.0442234	FBgn0037817	Cyp12e1
1641523_at	57.2048	27.4437	2.08444	0.0442755	FBgn0058178	CG40178
1635418_at	36.9907	17.7463	2.08442	0.0442773	FBgn0031469	CG18558
1631234_at	-13.8212	6.63186	-2.08407	0.0443117	FBgn0035265	CG18173
1634544_at	46.9267	22.5239	2.08342	0.0443744	-	-
1638104_a_at	-19.8997	9.55298	-2.08309	0.0444056	FBgn0031455	Snapin
1624071_at	32.1526	15.4375	2.08276	0.0444373	-	-
1635872_at	-32.1646	15.4454	-2.08247	0.0444656	FBgn0086134	Prosalpha2
1627647_at	27.2485	13.107	2.07892	0.0448096	FBgn0037788	CG3940
1639843_at	58.6625	28.2232	2.07852	0.0448491	FBgn0051668	CG31668
1625539_at	59.0196	28.4046	2.07782	0.0449166	-	-
1630145_s_at	-31.5747	15.1967	-2.07773	0.0449262	FBgn0029508	Tsp42Ea
1641443_at	24.7278	11.9057	2.07698	0.0449993	FBgn0032436	CG5418
1629419_at	37.0881	17.8702	2.07542	0.0451517	-	-
1638754_s_at	-35.4313	17.0744	-2.07511	0.0451817	FBgn0262166	calypso
1634529_at	6.78053	3.2683	2.07463	0.0452285	FBgn0034711	CG3290
1630206_at	-17.8759	8.61886	-2.07404	0.0452867	FBgn0029091	CS-2
1622991_s_at	-35.8018	17.2674	-2.07337	0.0453522	FBgn0011829	Ret
1638123_at	15.3938	7.42636	2.07286	0.0454028	-	-
1638507_at	-25.6553	12.3783	-2.07259	0.045429	FBgn0035272	mRpL46
1624997_s_at	-17.3154	8.35452	-2.07258	0.0454303	FBgn0026361	Sep5
1636428_at	31.8687	15.3767	2.07253	0.0454348	-	-
1641585_at	-55.0128	26.5499	-2.07205	0.0454822	FBgn0039198	CG5768
1622965_s_at	17.775	8.58004	2.07167	0.0455204	FBgn0259967	Sfp53D
1636746_at	-25.8207	12.4675	-2.07103	0.0455827	-	-
1628664_at	-33.0709	15.9723	-2.07051	0.045634	FBgn0086604	CG12484
1641153_a_at	-27.1994	13.1391	-2.07011	0.0456737	FBgn0022893	Df31
1641732_at	48.316	23.341	2.07001	0.0456844	FBgn0259213	CG42313
1626075_at	28.8085	13.9203	2.06952	0.0457322	FBgn0040341	CG11664
1635563_at	-24.2019	11.7161	-2.06569	0.0461132	FBgn0035900	ZC3H3
1623235_at	-35.8065	17.3453	-2.06434	0.0462482	FBgn0027103	Sec10
1629568_at	21.1481	10.2445	2.06433	0.0462493	FBgn0053276	CG33276
1639523_s_at	40.4193	19.5828	2.06402	0.0462799	-	-
1635950_at	-34.2275	16.584	-2.06389	0.0462932	FBgn0004465	Su(P)
1623412_a_at	36.1299	17.5177	2.06248	0.0464341	FBgn0035581	CG17150
1630956_at	43.4072	21.048	2.0623	0.0464529	FBgn0083979	Ir10a
1634410_at	-30.2011	14.6451	-2.06219	0.0464632	FBgn0036249	CG11560
1638697_at	-16.98	8.23635	-2.06159	0.0465238	FBgn0034920	CG5597
1630925_at	-33.2402	16.1387	-2.05966	0.0467184	FBgn0028687	Rpt1
1628793_at	-17.4812	8.48944	-2.05918	0.0467671	FBgn0030914	CG6106
1632262_at	-17.6831	8.58765	-2.05912	0.0467722	FBgn0036405	CG6833
1624345_a_at	-22.792	11.0696	-2.05898	0.0467869	FBgn0038964	Nop56
1633012_at	-23.9961	11.6594	-2.05809	0.0468764	FBgn0031285	CG3662
1638036_at	-33.0866	16.0911	-2.0562	0.0470685	FBgn0004432	Cyp1
1640274_at	25.5983	12.4552	2.05523	0.0471667	-	-
1625967_s_at	-13.7011	6.67148	-2.05368	0.0473248	FBgn0261552	ps
1635782_at	59.5012	28.9758	2.05348	0.0473454	-	-
1630989_a_at	-32.4543	15.8133	-2.05235	0.0474613	FBgn0052442	CG32442
1639796_at	44.3173	21.5948	2.05222	0.047474	-	-
1639358_at	-42.3452	20.6373	-2.05188	0.0475092	FBgn0034035	CG8207
1627484_at	-55.0218	26.823	-2.05129	0.0475694	FBgn0031219	CG13694
1639890_at	-13.5111	6.58684	-2.05123	0.0475753	FBgn0039970	CG17508
1625076_at	-22.5758	11.009	-2.05067	0.0476328	-	-
1637309_a_at	-19.8324	9.67221	-2.05045	0.0476553	FBgn0037817	Cyp12e1
1625270_at	7.58255	3.69865	2.05008	0.0476931	FBgn0051259	CG31259
1640613_at	39.3773	19.2146	2.04934	0.0477697	-	-
1625099_at	-15.5384	7.58437	-2.04873	0.0478322	FBgn0034552	CG17999
1628616_at	-38.8369	18.9591	-2.04846	0.0478606	FBgn0031999	CG8419
1624289_at	-13.6497	6.66838	-2.04692	0.048019	FBgn0036366	CG10133
1628533_at	45.4189	22.1971	2.04616	0.0480975	FBgn0035000	CG13578
1634359_a_at	-13.6924	6.69233	-2.04599	0.0481156	FBgn0032105	borr
1623577_at	42.578	20.8271	2.04435	0.0482851	-	-
1636672_at	-16.5416	8.09171	-2.04426	0.0482946	FBgn0000216	Brd
1628831_at	-34.1472	16.7049	-2.04414	0.0483076	FBgn0025615	Torsin
1641526_a_at	23.5115	11.5023	2.04407	0.0483145	FBgn0262483	Rbp
1636173_s_at	-7.43643	3.63839	-2.04388	0.0483347	FBgn0015765	p38a
1629970_s_at	-32.8085	16.0579	-2.04313	0.048412	FBgn0015218	eIF-4E
1623673_at	-36.9131	18.0711	-2.04266	0.0484609	FBgn0037539	CG10435
1628727_at	40.6159	19.8875	2.04229	0.0485002	FBgn0030667	CG15599
1638226_at	-10.9054	5.34001	-2.0422	0.0485096	FBgn0039326	CG10562
1626539_at	53.5188	26.2379	2.03975	0.0487652	-	-
1632363_at	51.8981	25.4558	2.03875	0.0488702	-	-
1634434_at	-20.1765	9.89764	-2.03851	0.0488951	FBgn0037773	CG5359
1635163_at	15.2959	7.50439	2.03825	0.0489224	FBgn0032192	CG5731
1630381_at	58.5058	28.7044	2.03822	0.0489264	FBgn0250910	Octbeta3R
1637660_at	8.00411	3.92734	2.03805	0.0489439	FBgn0035620	CG5150
1624076_at	25.2385	12.3876	2.0374	0.0490125	FBgn0038897	CG5849
1638547_s_at	25.0376	12.2891	2.03739	0.0490137	FBgn0035244	ABCB7
1634845_at	-26.0105	12.7736	-2.03626	0.0491318	FBgn0033127	Tsp42Ef
1623288_at	-29.0852	14.2955	-2.03458	0.0493102	FBgn0002284	Prosbeta6
1628471_at	-50.9382	25.0388	-2.03437	0.0493318	-	-
1637903_at	47.4084	23.3051	2.03425	0.0493451	-	-
1628738_at	-20.9431	10.2959	-2.03411	0.049359	FBgn0051251	CG31251
1638313_at	-23.4197	11.5159	-2.03369	0.0494042	FBgn0033677	CG8321
1636209_at	44.9239	22.0994	2.03282	0.0494966	-	-
1628287_at	43.3343	21.3175	2.0328	0.0494983	-	-
1636559_s_at	-31.1369	15.3176	-2.03275	0.0495041	FBgn0029134	Prosbeta5
1628747_at	54.6365	26.8794	2.03266	0.0495136	-	-
1630568_at	-2.99805	1.47509	-2.03245	0.0495359	FBgn0054040	CG34040
1637630_at	54.2519	26.714	2.03084	0.0497065	-	-
1641127_at	36.699	18.0758	2.03028	0.0497665	FBgn0083975	Nlg4
1623524_at	27.355	13.4796	2.02936	0.0498643	FBgn0039027	CG7031
1632142_at	-26.8788	13.2467	-2.02909	0.0498934	FBgn0033571	Rpb5
1629949_at	-24.6048	12.1285	-2.02867	0.0499381	FBgn0037244	CG14647
1624901_at	-12.5875	6.20648	-2.02812	0.0499974	FBgn0032907	CG9272
