# Supplementary material for: Genome-Wide Association Analyses Point to Candidate Genes for Electric Shock Avoidance in Drosophila melanogaster
Source: PLoS One. 2015 May 18;10(5):e0126986. doi: 10.1371/journal.pone.0126986 (PMC4436303; doi:10.1371/journal.pone.0126986)
Supplement: S2 Table — For each bi-allelic autosomal SNP with a favourable minor allele frequency and call rate, we tested for a linear regression between the allele type and the median unisex shock avoidance scores. β1 is the respective estimate for the effect of allele type on shock avoidance. The t and P values refer to the results of a two-tailed t-test comparing β1 to zero. We list SNPs with P< 0.0005. Annotations are based on Drosophila melanogaster reference genome version 5.35 and the FlyBase [1]. (XLSX) [file pone.0126986.s005.xlsx]

## Sheet: Table S2
SNP locus	β1	Standard error	t	P	Annotation [type, gene symbol (FlyBase ID)]
2L.12541427	13.1121	2.22643	5.88929	9.7698e-07	intergenic, CG43051 (FBgn0262353) // intergenic, CR42746 (FBgn0261709) // intronic, bun (FBgn0259176)
3L.6203832	-10.7194	1.94028	-5.52468	3.26971e-06	synonymous, LanA (unknown FlyBase_ID)
2L.18885287	10.9421	2.0667	5.29446	6.57773e-06	intergenic, ssp3 (unknown FlyBase_ID) // intergenic, tup (unknown FlyBase_ID)
3L.6203820	-10.0923	1.9155	-5.26879	6.59355e-06	synonymous, LanA (unknown FlyBase_ID)
3R.24306276	11.2468	2.18394	5.14979	1.01983e-05	intergenic, CG1894 (FBgn0039585) // intergenic, beat-VI (unknown FlyBase_ID)
2L.17411445	-10.7183	2.09993	-5.10414	1.17098e-05	missense, CG15141 (FBgn0032635)
2L.13796932	9.43779	1.87824	5.0248	1.4885e-05	synonymous, sec71 (unknown FlyBase_ID)
2L.8751097	-9.99261	1.99889	-4.99909	1.50658e-05	intergenic, CG12438 (FBgn0032065) // intergenic, raw (FBgn0003209)
3R.16075649	11.3859	2.28011	4.9936	1.53207e-05	intergenic, CG17199 (FBgn0038775) // intergenic, cic (FBgn0262582)
2L.10490013	12.717	2.55103	4.98505	1.57263e-05	UTR, CG6144 (FBgn0032259) // UTR, CG13144 (FBgn0032260)
2L.10490030	12.717	2.55103	4.98505	1.57263e-05	UTR, CG6144 (FBgn0032259) // UTR, CG13144 (FBgn0032260)
3L.6010914	9.6046	1.92957	4.97757	1.60893e-05	intergenic, CG10477 (unknown FlyBase_ID) // intergenic, CG10478 (FBgn0035657) // intronic, CG32406 (unknown FlyBase_ID)
3L.7167973	10.3257	2.08081	4.96234	1.79749e-05	UTR, CG42256 (FBgn0259141)
3R.22444700	12.6119	2.56547	4.91603	1.94138e-05	intergenic, CG31082 (unknown FlyBase_ID) // intergenic, TwdlM (unknown FlyBase_ID)
2R.12957079	10.7943	2.20349	4.89873	2.04653e-05	synonymous, CG30460 (FBgn0050460)
3L.7096267	9.46378	1.9329	4.89616	2.19448e-05	intronic, form3 (FBgn0053556)
2L.8151532	-9.23053	1.90028	-4.85746	2.46578e-05	intronic, CG8552 (FBgn0031990) // intronic, CG31607 (FBgn0051607)
2R.15188482	-8.95005	1.84322	-4.85565	2.47929e-05	intronic, Tab2 (FBgn0086358)
2L.16524913	-10.9201	2.20656	-4.94892	2.48625e-05	intronic, CG5953 (FBgn0032587)
3L.22234472	-9.46839	1.91631	-4.94094	2.54371e-05	intronic, olf413 (FBgn0037153)
2R.20263207	10.671	2.2201	4.80655	2.70944e-05	intergenic, CG13578 (FBgn0035000) // intergenic, tRNA:N5:60C (unknown FlyBase_ID) // synonymous, bs (FBgn0004101)
2L.16525590	-9.60084	1.98551	-4.83545	2.80447e-05	intronic, CG5953 (FBgn0032587)
3R.7363916	-9.4942	1.98352	-4.78654	3.05202e-05	intronic, dpr4 (FBgn0053512)
3L.7944696	9.49055	1.99912	4.74735	3.24315e-05	intergenic, RNaseX25 (unknown FlyBase_ID) // intergenic, exex (unknown FlyBase_ID)
3L.13222662	9.90572	2.09415	4.73019	3.41643e-05	intronic, caps (FBgn0023095)
2L.17396723	-10.924	2.29241	-4.7653	3.45427e-05	intronic, CLIP-190 (FBgn0020503)
2L.11630038	11.1183	2.3459	4.73946	3.51541e-05	intergenic, CG6614 (unknown FlyBase_ID) // intergenic, spag4 (FBgn0032368)
2L.17405225	-9.89127	2.09604	-4.71902	3.53414e-05	intronic, CLIP-190 (FBgn0020503)
2L.17412222	9.72568	2.05435	4.7342	3.5714e-05	intronic, CG15141 (FBgn0032635) // intronic, CG31803 (FBgn0051803)
2R.14350652	-8.97463	1.90508	-4.7109	3.62221e-05	intronic, CG30116 (unknown FlyBase_ID)
3R.15648168	-9.3387	1.97745	-4.72261	3.6977e-05	intergenic, CG31459 (unknown FlyBase_ID) // intergenic, tRNA:CR31471 (unknown FlyBase_ID) // intronic, bnl (FBgn0014135)
2R.12102907	8.6246	1.81131	4.76153	3.71843e-05	intergenic, tRNA:CR30237 (unknown FlyBase_ID) // intergenic, tRNA:CR30238 (unknown FlyBase_ID) // intronic, mrj (FBgn0034091)
2R.15458645	-8.99043	1.91592	-4.69249	3.82991e-05	intergenic, CG42878 (FBgn0262170) // intergenic, tRNA:CR33535 (unknown FlyBase_ID) // intronic, sm (FBgn0003435)
3R.1795192	-9.40591	2.00832	-4.68347	4.15791e-05	intergenic, CG11373 (unknown FlyBase_ID) // intergenic, Pbprp3 (unknown FlyBase_ID)
3R.1795201	-9.40591	2.00832	-4.68347	4.15791e-05	intergenic, CG11373 (unknown FlyBase_ID) // intergenic, Pbprp3 (unknown FlyBase_ID)
3R.1795241	-9.40591	2.00832	-4.68347	4.15791e-05	intergenic, CG11373 (unknown FlyBase_ID) // intergenic, Pbprp3 (unknown FlyBase_ID)
3R.1795250	-9.40591	2.00832	-4.68347	4.15791e-05	intergenic, CG11373 (unknown FlyBase_ID) // intergenic, Pbprp3 (unknown FlyBase_ID)
3R.11961345	10.1273	2.16445	4.67894	4.21473e-05	intronic, Sb (unknown FlyBase_ID)
3R.11961354	10.1273	2.16445	4.67894	4.21473e-05	intronic, Sb (unknown FlyBase_ID)
2R.13158472	12.1871	2.62188	4.64822	4.37894e-05	intronic, mbl (FBgn0053197)
2L.21969522	10.3788	2.21632	4.68289	4.41025e-05	intergenic, CG11634 (FBgn0032968) // intergenic, CG2528 (unknown FlyBase_ID)
2L.16399895	-9.33159	2.00153	-4.66224	4.43075e-05	intergenic, CG5888 (unknown FlyBase_ID) // intergenic, jhamt (unknown FlyBase_ID)
2R.20305745	12.1778	2.62308	4.64257	4.45437e-05	intronic, prom (FBgn0259210)
2R.6412483	-9.82775	2.06115	-4.76809	4.48125e-05	UTR, lola (FBgn0005630)
2L.7989147	-12.1968	2.62976	-4.63797	4.7643e-05	missense, pes (FBgn0031969)
3L.13222649	9.90195	2.13564	4.63654	4.78486e-05	intronic, caps (FBgn0023095)
3L.13222653	9.90195	2.13564	4.63654	4.78486e-05	intronic, caps (FBgn0023095)
3L.19031631	10.0419	2.17755	4.61158	4.89162e-05	intronic, nkd (unknown FlyBase_ID)
3R.25801899	12.2638	2.65855	4.61298	5.13385e-05	intergenic, CG7896 (unknown FlyBase_ID) // intergenic, Takr99D (FBgn0004622)
2L.16540462	8.79912	1.89804	4.6359	5.37126e-05	intergenic, CG31816 (FBgn0051816) // intergenic, snoRNA:Me28S-C1237 (unknown FlyBase_ID)
2L.8113475	10.0032	2.16985	4.61012	5.46944e-05	intergenic, Bsg (FBgn0011219) // intergenic, CG8683 (FBgn0031985)
2L.6713410	-9.57657	2.09917	-4.56208	5.97621e-05	missense, GRHR (unknown FlyBase_ID)
2L.8751590	-9.0701	2.00013	-4.53475	6.1663e-05	intergenic, CG12438 (FBgn0032065) // intergenic, raw (FBgn0003209)
2L.10498791	-9.18365	2.03855	-4.50499	6.74377e-05	intronic, Myo31DF (FBgn0086347)
3R.1795218	-8.91223	1.97874	-4.504	6.76391e-05	intergenic, CG11373 (unknown FlyBase_ID) // intergenic, Pbprp3 (unknown FlyBase_ID)
3R.21246099	10.2441	2.27528	4.50232	6.79799e-05	intergenic, Muc96D (unknown FlyBase_ID) // intergenic, Vps33B (FBgn0039335) // intronic, Fur1 (unknown FlyBase_ID)
2L.8965747	-9.03711	1.99311	-4.53418	6.8428e-05	intronic, CG32984 (unknown FlyBase_ID)
2L.7941237	-8.98287	1.94442	-4.61981	7.2886e-05	intronic, Snoo (FBgn0085450)
3R.13781621	10.8409	2.4011	4.51498	7.6427e-05	intronic, cpo (FBgn0000363) // intronic, CG42457 (FBgn0259934)
3R.13781635	10.3067	2.28883	4.50303	7.91304e-05	intronic, cpo (FBgn0000363) // intronic, CG42457 (FBgn0259934)
3R.13781642	10.3067	2.28883	4.50303	7.91304e-05	intronic, cpo (FBgn0000363) // intronic, CG42457 (FBgn0259934)
3R.13781657	10.3067	2.28883	4.50303	7.91304e-05	intronic, cpo (FBgn0000363) // intronic, CG42457 (FBgn0259934)
3R.25801820	10.5965	2.38347	4.44585	8.05373e-05	intergenic, CG7896 (unknown FlyBase_ID) // intergenic, Takr99D (FBgn0004622)
3R.1795276	-9.33571	2.08503	-4.4775	8.08504e-05	intergenic, CG11373 (unknown FlyBase_ID) // intergenic, Pbprp3 (unknown FlyBase_ID)
2R.14612464	-9.79208	2.20893	-4.43294	8.37126e-05	intronic, Hs3st-A (FBgn0053147)
2L.10347977	-8.81928	1.99027	-4.43119	8.41524e-05	intergenic, CG34367 (FBgn0085396)
3R.10814247	-11.1197	2.50959	-4.43087	8.4234e-05	intergenic, CG14861 (unknown FlyBase_ID) // intergenic, CG3837 (unknown FlyBase_ID)
3R.10814262	-11.1197	2.50959	-4.43087	8.4234e-05	intergenic, CG14861 (unknown FlyBase_ID) // intergenic, CG3837 (unknown FlyBase_ID)
2R.20514458	-12.7502	2.87823	-4.42988	8.44841e-05	intronic, CG13594 (unknown FlyBase_ID)
3L.6275022	-9.39639	2.0918	-4.492	8.63893e-05	intergenic, ImpL3 (FBgn0001258) // intergenic, Or65a (unknown FlyBase_ID)
3L.17815688	9.02127	2.03949	4.42329	9.02879e-05	missense, Ir75c (FBgn0261365)
3L.17815701	9.02127	2.03949	4.42329	9.02879e-05	synonymous, Ir75c (FBgn0261365)
2L.7941229	-9.17177	1.99787	-4.59078	9.14648e-05	intronic, Snoo (FBgn0085450)
2L.9361169	-9.2185	2.07233	-4.44837	9.27574e-05	intergenic, CG13110 (FBgn0032111) // intergenic, CG34181 (FBgn0085210)
2L.21979204	9.42871	2.13717	4.41177	9.34246e-05	intergenic, CG11634 (FBgn0032968) // intergenic, CG2528 (unknown FlyBase_ID)
2L.16525599	-9.55708	2.15679	-4.43115	9.75096e-05	intronic, CG5953 (FBgn0032587)
2L.14242551	8.81102	1.99738	4.41129	9.81958e-05	intergenic, smi35A (unknown FlyBase_ID) // intergenic, wb (FBgn0261563)
2R.6967241	10.059	2.29811	4.37709	9.89355e-05	intronic, luna (unknown FlyBase_ID)
3L.9311722	8.60533	1.9606	4.38913	9.99013e-05	intergenic, CG42509 (FBgn0260235) // intergenic, PGRP-LA (FBgn0035975)
2L.18885301	10.1194	2.30559	4.38907	9.99191e-05	intergenic, ssp3 (unknown FlyBase_ID) // intergenic, tup (unknown FlyBase_ID)
3L.7633063	8.98551	2.04754	4.38844	0.000100104	intronic, CG33276 (FBgn0053276)
3L.1978709	8.73164	2.00098	4.36369	0.000102975	intergenic, CG1139 (FBgn0035300) // intergenic, CG42841 (FBgn0262030)
3R.25246965	-9.38938	2.13167	-4.4047	0.000105285	intronic, Ptp99A (FBgn0004369)
2R.13298388	-8.51272	1.95894	-4.34557	0.000108696	intergenic, CG30101 (FBgn0050101) // intergenic, Prosalpha5 (FBgn0016697)
3L.10566035	10.4381	2.4028	4.34415	0.000109158	intergenic, CG42521 (FBgn0260396) // intergenic, CG6527 (FBgn0036085) // intronic, A2bp1 (FBgn0052062)
2L.8751472	-9.05383	2.07715	-4.35877	0.000109288	intergenic, CG12438 (FBgn0032065) // intergenic, raw (FBgn0003209)
2L.20515687	13.9143	3.19309	4.35764	0.000109653	intergenic, CG31677 (unknown FlyBase_ID) // intergenic, CG34007 (FBgn0054007)
2R.20297233	10.964	2.52855	4.33609	0.000111812	UTR, SerT (unknown FlyBase_ID)
2R.20304158	10.964	2.52855	4.33609	0.000111812	intronic, prom (FBgn0259210)
2L.8751045	-9.2814	2.11938	-4.37931	0.000113322	intergenic, CG12438 (FBgn0032065) // intergenic, raw (FBgn0003209)
3R.13781689	9.21925	2.12148	4.34567	0.000113599	intronic, cpo (FBgn0000363) // intronic, CG42457 (FBgn0259934)
3L.6790178	9.11586	2.09884	4.34329	0.000114399	intergenic, Prat2 (unknown FlyBase_ID) // intergenic, vvl (FBgn0086680)
2R.11074863	8.70624	2.00472	4.34287	0.000114542	intergenic, CG43068 (FBgn0262478) // intergenic, Sfp51E (FBgn0259966) // intronic, igl (FBgn0013467)
2L.12141625	-8.88669	2.04781	-4.33962	0.000115647	intergenic, CG31760 (FBgn0051760) // intergenic, Gr33a (FBgn0032416)
2R.11074915	8.4818	1.96267	4.32157	0.000116755	intergenic, CG43068 (FBgn0262478) // intergenic, Sfp51E (FBgn0259966) // intronic, igl (FBgn0013467)
2R.14612497	-9.11879	2.11174	-4.31815	0.000117953	intronic, Hs3st-A (FBgn0053147)
2L.12141601	-9.04304	2.08532	-4.33652	0.000122217	intergenic, CG31760 (FBgn0051760) // intergenic, Gr33a (FBgn0032416)
2R.15188552	-7.7426	1.76425	-4.38862	0.000122751	intronic, Tab2 (FBgn0086358)
2R.11736001	9.78283	2.24108	4.36523	0.000124265	intergenic, CG8249 (unknown FlyBase_ID) // intergenic, tun (unknown FlyBase_ID)
2R.19706868	-8.64681	2.01118	-4.29936	0.000124735	intergenic, CG4797 (unknown FlyBase_ID) // intergenic, CG5549 (FBgn0034911)
2R.10233603	-9.75463	2.2617	-4.31296	0.000125111	intronic, Shroom (FBgn0085408)
3R.21883507	9.74403	2.26097	4.30967	0.000126328	synonymous, CG14550 (unknown FlyBase_ID) // synonymous, CG42498 (FBgn0260224)
3R.21883528	9.74403	2.26097	4.30967	0.000126328	missense, CG14550 (unknown FlyBase_ID) // missense, CG42498 (unknown FlyBase_ID)
2R.16532713	-9.06883	2.1177	-4.28239	0.000131193	synonymous, DMAP1 (FBgn0034537)
2R.6731053	-8.90591	2.07312	-4.2959	0.000131559	intronic, CG30015 (FBgn0050015)
2L.15366951	10.7115	2.49435	4.29432	0.000132175	intergenic, CG15258 (FBgn0032563) // intergenic, wor (unknown FlyBase_ID)
2L.13774558	8.42195	1.96981	4.27552	0.0001339	UTR, CG9008 (unknown FlyBase_ID)
2L.13774626	8.42195	1.96981	4.27552	0.0001339	UTR, CG9008 (unknown FlyBase_ID)
3R.10604825	8.60093	2.00687	4.28575	0.000135553	intergenic, CG14855 (FBgn0038260) // intergenic, CG7362 (unknown FlyBase_ID) // intronic, CG43162 (FBgn0262718)
2L.21726451	8.71992	2.04293	4.26834	0.000136786	intronic, CG31619 (FBgn0051619)
3R.27232502	9.07351	2.11283	4.29449	0.000138169	intronic, Gprk2 (unknown FlyBase_ID)
2L.20503018	13.6887	3.21316	4.26021	0.000140127	intergenic, CG31677 (unknown FlyBase_ID) // intergenic, CG34007 (FBgn0054007)
2L.20539009	13.6887	3.21316	4.26021	0.000140127	intergenic, CG31677 (unknown FlyBase_ID) // intergenic, CG34007 (FBgn0054007)
2L.20588245	13.6887	3.21316	4.26021	0.000140127	intergenic, CG31677 (unknown FlyBase_ID) // intergenic, CG34007 (FBgn0054007)
2L.20588267	13.6887	3.21316	4.26021	0.000140127	intergenic, CG31677 (unknown FlyBase_ID) // intergenic, CG34007 (FBgn0054007)
3R.25424439	10.9892	2.57099	4.2743	0.000140198	UTR, alph (FBgn0086361)
3R.17155278	8.55162	2.00394	4.2674	0.000143072	intronic, CG16791 (FBgn0038881)
3L.9317081	8.35207	1.95815	4.26528	0.000143966	intergenic, CG42509 (FBgn0260235) // intergenic, PGRP-LA (FBgn0035975)
3R.10589651	8.8333	2.08111	4.24451	0.000146809	intergenic, CG14855 (FBgn0038260) // intergenic, CG7362 (unknown FlyBase_ID) // intronic, CG43162 (FBgn0262718)
2R.11168376	11.4914	2.70774	4.24392	0.000147066	intronic, trpm (FBgn0083959)
2L.16581966	8.6136	2.02346	4.25686	0.000147576	intergenic, CG31815 (unknown FlyBase_ID) // intergenic, CG5968 (FBgn0032588) // intronic, CG42389 (FBgn0259735)
3R.25795928	10.2304	2.30446	4.43939	0.000147601	intergenic, CG7896 (unknown FlyBase_ID) // intergenic, Takr99D (FBgn0004622)
2R.4946212	-9.23512	2.17761	-4.24093	0.000148373	intronic, CG13743 (unknown FlyBase_ID)
2R.6151217	8.5958	2.02102	4.25319	0.000149178	RNA, CR30009 (FBgn0050009)
3R.10605209	8.59032	2.02105	4.25043	0.000150391	intergenic, CG14855 (FBgn0038260) // intergenic, CG7362 (unknown FlyBase_ID) // intronic, CG43162 (FBgn0262718)
3L.2733957	8.64862	2.02837	4.26382	0.000151081	intronic, Mrtf (FBgn0052296)
2L.7094450	-8.66734	2.01779	-4.29546	0.000151677	intergenic, Pvf2 (unknown FlyBase_ID) // intergenic, Pvf3 (FBgn0085407)
3R.25624589	9.79643	2.27532	4.30552	0.000155229	intronic, CG7837 (unknown FlyBase_ID)
2L.8962374	8.83161	2.08335	4.23914	0.000155462	intergenic, CG32985 (unknown FlyBase_ID) // intergenic, CG9525 (unknown FlyBase_ID)
2R.11487491	9.66869	2.20105	4.39276	0.000155526	intergenic, CG42524 (FBgn0260429) // intergenic, CG8204 (unknown FlyBase_ID)
2R.10014273	-8.45805	1.99113	-4.24787	0.000158258	intergenic, CG42288 (FBgn0259184) // intergenic, mir-989 (unknown FlyBase_ID) // intronic, Prosap (FBgn0040752)
2L.9310028	8.6312	2.02516	4.26199	0.000159026	intergenic, CG17005 (FBgn0032109) // intergenic, CG42844 (FBgn0262033)
3L.14689232	11.4428	2.71345	4.21706	0.000159248	intergenic, CG13474 (unknown FlyBase_ID) // intergenic, CG13477 (unknown FlyBase_ID) // intronic, ome (FBgn0259175)
3L.14689247	11.4428	2.71345	4.21706	0.000159248	intergenic, CG13474 (unknown FlyBase_ID) // intergenic, CG13477 (unknown FlyBase_ID) // intronic, ome (FBgn0259175)
3L.3326338	-8.35324	1.98202	-4.2145	0.00016046	UTR, CG11526 (FBgn0035437) // UTR, PHGPx (FBgn0035438)
2L.10678924	8.45534	2.00069	4.22621	0.000161478	missense, CG17104 (unknown FlyBase_ID)
3L.4920352	12.3292	2.92874	4.20972	0.000162749	intergenic, Con (FBgn0005775) // intergenic, Rh50 (FBgn0028699)
2L.11404970	8.49458	2.01166	4.22267	0.00016316	intergenic, salm (unknown FlyBase_ID) // intergenic, salr (unknown FlyBase_ID)
3R.25420806	-8.67304	2.04065	-4.25013	0.000164549	intronic, alph (FBgn0086361)
3R.13781269	9.18303	2.18373	4.20521	0.000164934	intronic, cpo (FBgn0000363) // intronic, CG42457 (FBgn0259934)
3R.17218449	11.3064	2.67207	4.23133	0.000166057	intergenic, CG6475 (unknown FlyBase_ID) // intergenic, bap (unknown FlyBase_ID)
2R.17104258	-8.13252	1.92913	-4.21564	0.000166561	synonymous, CG15661 (FBgn0034605)
3R.4612190	-10.5093	2.4943	-4.21333	0.000167696	intergenic, CG33189 (FBgn0053189) // intergenic, Ir85a (unknown FlyBase_ID) // intronic, Pif1A (FBgn0261015) // intronic, Pif1B (FBgn0046874)
3L.13227636	8.79078	2.08825	4.20964	0.000169519	intronic, caps (FBgn0023095)
3L.16050265	10.1895	2.43227	4.1893	0.000172877	intronic, Mbs (FBgn0005536)
2R.9606184	-12.0144	2.72601	-4.40734	0.000173148	intergenic, CG6220 (FBgn0033865) // intergenic, CG6280 (unknown FlyBase_ID) // intronic, fas (FBgn0000633)
2L.8869997	-9.30074	2.21342	-4.20197	0.000173373	intergenic, CG42713 (FBgn0261630) // intergenic, CG9483 (FBgn0032072)
2L.21897432	8.7509	2.09076	4.18551	0.000174826	missense, CG11629 (unknown FlyBase_ID)
3R.27184344	13.5208	3.23285	4.18231	0.000176489	intronic, CG34347 (FBgn0085376)
3L.13227540	10.1774	2.43368	4.18191	0.000176698	intronic, caps (FBgn0023095)
3L.13227548	10.1774	2.43368	4.18191	0.000176698	intronic, caps (FBgn0023095)
3R.24306424	8.39762	2.01025	4.1774	0.000179067	intergenic, CG1894 (FBgn0039585) // intergenic, beat-VI (unknown FlyBase_ID)
2R.8623563	-10.1657	2.43504	-4.17474	0.000180478	intergenic, CG42663 (FBgn0261545)
2L.16579594	-8.55998	2.04461	-4.18661	0.000181352	intergenic, CG31815 (unknown FlyBase_ID) // intergenic, CG5968 (FBgn0032588) // intronic, CG42389 (FBgn0259735)
2L.16579603	-8.55998	2.04461	-4.18661	0.000181352	intergenic, CG31815 (unknown FlyBase_ID) // intergenic, CG5968 (FBgn0032588) // intronic, CG42389 (FBgn0259735)
2L.20560716	13.5524	3.23824	4.1851	0.000182153	intergenic, CG31677 (unknown FlyBase_ID) // intergenic, CG34007 (FBgn0054007)
2R.3613065	-10.2193	2.44298	-4.18313	0.000183211	intronic, CG18812 (FBgn0042135)
2L.8962376	8.47132	2.03182	4.16932	0.00018339	intergenic, CG32985 (unknown FlyBase_ID) // intergenic, CG9525 (unknown FlyBase_ID)
3R.6942382	-8.38104	2.01217	-4.16517	0.00018565	intergenic, CG6629 (unknown FlyBase_ID) // intergenic, Ugt86Dd (FBgn0040256)
2R.20303214	9.39689	2.25611	4.16509	0.000185695	intronic, prom (FBgn0259210)
3R.12783027	-8.7061	2.08427	-4.17706	0.000186494	intronic, Abd-B (unknown FlyBase_ID)
2L.16523997	-10.2379	2.4373	-4.2005	0.00018979	intronic, CG5953 (FBgn0032587)
2R.14612546	-10.1355	2.43853	-4.15642	0.000190508	intronic, Hs3st-A (FBgn0053147)
3R.15648674	9.18861	2.19743	4.18152	0.000191882	intergenic, CG31459 (unknown FlyBase_ID) // intergenic, tRNA:CR31471 (unknown FlyBase_ID) // intronic, bnl (FBgn0014135)
3R.19897485	12.2131	2.94222	4.15097	0.000193593	intronic, 4EHP (FBgn0053100)
3R.24305913	8.42875	2.02466	4.16304	0.0001943	intergenic, CG1894 (FBgn0039585) // intergenic, beat-VI (unknown FlyBase_ID)
3R.26875978	8.71021	2.08617	4.17521	0.000195425	intronic, Aph-4 (unknown FlyBase_ID)
2L.7335660	10.1205	2.44026	4.14733	0.000195683	intergenic, Wnt6 (FBgn0031902)
2L.7335701	10.1205	2.44026	4.14733	0.000195683	intergenic, Wnt6 (FBgn0031902)
2L.22567588	8.54944	2.06285	4.14448	0.000197333	unknown site, CG40006 (unknown FlyBase_ID)
3R.20919852	9.79095	2.31024	4.23806	0.00019775	intergenic, fd96Ca (unknown FlyBase_ID) // intergenic, fd96Cb (unknown FlyBase_ID)
2L.8766620	-8.69067	2.09773	-4.1429	0.000198255	intronic, CG9463 (FBgn0032066)
2R.2492136	10.1652	2.44942	4.15005	0.000201816	intergenic, CG15233 (unknown FlyBase_ID) // intergenic, CG33919 (unknown FlyBase_ID) // intronic, jing (FBgn0086655)
3L.6275036	-9.12953	2.16816	-4.21073	0.000202701	intergenic, ImpL3 (FBgn0001258) // intergenic, Or65a (unknown FlyBase_ID)
3R.1070514	9.35136	2.26136	4.13529	0.000202752	intergenic, CG1113 (FBgn0037304) // intergenic, CG33293 (FBgn0053293) // intronic, CG12163 (FBgn0260462)
2R.10467821	13.4169	3.24485	4.13481	0.000203034	intergenic, CG12869 (unknown FlyBase_ID) // intergenic, LamC (unknown FlyBase_ID) // intronic, ttv (unknown FlyBase_ID)
3L.851328	8.85127	2.14312	4.13008	0.000205884	UTR, CG13890 (unknown FlyBase_ID)
2L.13090380	8.99298	2.17167	4.14105	0.000207193	intergenic, CG5142 (FBgn0032470) // intergenic, CG9932 (FBgn0262160)
2R.11903922	-8.84153	2.14424	-4.12339	0.000209982	missense, CG8397 (unknown FlyBase_ID)
2R.11903932	-8.84153	2.14424	-4.12339	0.000209982	synonymous, CG8397 (unknown FlyBase_ID)
3R.26081019	12.1508	2.94938	4.11978	0.000212222	intergenic, CG18404 (FBgn0039761) // intergenic, hdc (unknown FlyBase_ID)
3L.2734022	8.46727	2.03471	4.1614	0.000212313	intronic, Mrtf (FBgn0052296)
3R.10246420	10.7421	2.60066	4.13053	0.000213652	synonymous, cv-c (FBgn0085418) // synonymous, CG34388 (FBgn0085417)
3R.25624597	9.79255	2.32763	4.20709	0.000215504	intronic, CG7837 (unknown FlyBase_ID)
3L.4920260	12.1942	2.95497	4.12669	0.000216063	intergenic, Con (FBgn0005775) // intergenic, Rh50 (FBgn0028699)
3R.23366619	9.04652	2.1995	4.113	0.000216501	intergenic, CG12885 (unknown FlyBase_ID) // intergenic, Gr98b (unknown FlyBase_ID)
3R.10604856	-7.99089	1.89232	-4.22281	0.0002178	intergenic, CG14855 (FBgn0038260) // intergenic, CG7362 (unknown FlyBase_ID) // intronic, CG43162 (FBgn0262718)
2L.21725983	-8.20135	1.9955	-4.10993	0.000218466	intronic, CG31619 (FBgn0051619)
2R.12531735	-9.03846	2.20042	-4.10762	0.000219956	intronic, gprs (unknown FlyBase_ID)
2R.12100472	8.80648	2.10749	4.17867	0.00022179	intergenic, tRNA:CR30237 (unknown FlyBase_ID) // intergenic, tRNA:CR30238 (unknown FlyBase_ID) // intronic, mrj (FBgn0034091)
2R.8557856	-8.57788	2.07055	-4.1428	0.000223935	intergenic, CG42708 (FBgn0261625) // intergenic, nemy (FBgn0033764)
2R.16665711	-10.352	2.49936	-4.14187	0.000224532	intergenic, CG13443 (unknown FlyBase_ID) // intergenic, CG15226 (unknown FlyBase_ID)
2L.8786119	-8.92605	2.17042	-4.11258	0.000225134	intergenic, CG42710 (unknown FlyBase_ID) // intergenic, CG42712 (FBgn0261629)
2L.8786123	-8.92605	2.17042	-4.11258	0.000225134	intergenic, CG42710 (unknown FlyBase_ID) // intergenic, CG42712 (FBgn0261629)
2R.12721368	-8.9546	2.17755	-4.11224	0.000225361	intergenic, Ugt37c1 (unknown FlyBase_ID) // intergenic, mir-8 (unknown FlyBase_ID)
3R.16075627	10.6334	2.52579	4.20994	0.000225618	intergenic, CG17199 (FBgn0038775) // intergenic, cic (FBgn0262582)
2L.9361093	-8.37382	2.04302	-4.09874	0.000225768	intergenic, CG13110 (FBgn0032111) // intergenic, CG34181 (FBgn0085210)
3L.3020377	-9.29417	2.2679	-4.09815	0.000226165	intergenic, CG32487 (unknown FlyBase_ID) // intergenic, aly (unknown FlyBase_ID)
2R.11447516	-8.62179	2.10561	-4.09468	0.000228479	intronic, CG12963 (FBgn0034031)
2R.11447524	-8.62179	2.10561	-4.09468	0.000228479	intronic, CG12963 (FBgn0034031)
3R.25625162	9.55545	2.29261	4.16793	0.00022857	intergenic, CG7837 (unknown FlyBase_ID) // intergenic, Ice (unknown FlyBase_ID)
2L.8781355	10.2361	2.4853	4.11867	0.000230154	intergenic, CG42710 (unknown FlyBase_ID) // intergenic, CG9468 (FBgn0032069)
2L.7958740	-8.76112	2.13623	-4.1012	0.000232729	intronic, Snoo (FBgn0085450)
3R.10814330	-10.0222	2.4515	-4.08821	0.00023286	intergenic, CG14861 (unknown FlyBase_ID) // intergenic, CG3837 (unknown FlyBase_ID)
3R.10814351	-10.0222	2.4515	-4.08821	0.00023286	intergenic, CG14861 (unknown FlyBase_ID) // intergenic, CG3837 (unknown FlyBase_ID)
3R.12712591	-12.1831	2.97128	-4.10028	0.000233352	intergenic, CG31270 (unknown FlyBase_ID) // intergenic, mir-iab-4 (unknown FlyBase_ID)
3R.19975543	-8.78834	2.1503	-4.08702	0.000233677	missense, p38c (unknown FlyBase_ID)
3R.19975548	-8.78834	2.1503	-4.08702	0.000233677	missense, p38c (unknown FlyBase_ID)
3R.25675165	-8.29801	2.01737	-4.11329	0.000233755	intronic, Cad99C (FBgn0039709)
3R.20919860	8.99869	2.18139	4.12521	0.000235492	intergenic, fd96Ca (unknown FlyBase_ID) // intergenic, fd96Cb (unknown FlyBase_ID)
3L.15707796	-8.21117	2.01074	-4.08364	0.000236006	intergenic, CG42571 (FBgn0260777) // intergenic, comm2 (unknown FlyBase_ID)
3L.15707811	-8.21117	2.01074	-4.08364	0.000236006	intergenic, CG42571 (FBgn0260777) // intergenic, comm2 (unknown FlyBase_ID)
3L.15707823	-8.21117	2.01074	-4.08364	0.000236006	intergenic, CG42571 (FBgn0260777) // intergenic, comm2 (unknown FlyBase_ID)
3L.3285907	8.46215	2.07282	4.08243	0.00023685	intronic, CG12017 (unknown FlyBase_ID)
3R.24825623	-8.39292	2.0358	-4.12267	0.000237211	intronic, CG1443 (unknown FlyBase_ID)
2R.11487489	10.082	2.36823	4.2572	0.000238409	intergenic, CG42524 (FBgn0260429) // intergenic, CG8204 (unknown FlyBase_ID)
3L.6718518	9.41538	2.30241	4.08935	0.000240897	intergenic, dikar (FBgn0261934) // intergenic, ple (unknown FlyBase_ID)
3R.13780963	-9.39973	2.30224	-4.08287	0.000245482	intronic, cpo (FBgn0000363) // intronic, CG42457 (FBgn0259934)
3R.24727671	8.46283	2.06696	4.09433	0.000246899	intronic, Doa (FBgn0259220)
3R.21246198	9.24737	2.27321	4.06799	0.000247104	intergenic, Muc96D (unknown FlyBase_ID) // intergenic, Vps33B (FBgn0039335) // intronic, Fur1 (unknown FlyBase_ID)
3L.18123825	8.40565	2.04627	4.10779	0.000247515	missense, Cyp312a1 (FBgn0036778)
3L.12723529	8.18858	2.0133	4.06724	0.000247644	intergenic, SmD1 (unknown FlyBase_ID) // intergenic, mirr (unknown FlyBase_ID)
2L.20860964	-8.58112	2.11022	-4.06646	0.000248213	UTR, CG9336 (unknown FlyBase_ID)
2R.17104276	8.10516	1.98336	4.08659	0.00025247	missense, CG15661 (FBgn0034605)
3L.14749416	12.0257	2.96358	4.05783	0.000254572	intronic, Trl (FBgn0013263) // intronic, CG42507 (FBgn0260233)
3R.20065583	8.31499	2.04968	4.05672	0.000255402	synonymous, mask (FBgn0043884)
2L.15244128	-9.99352	2.42245	-4.12538	0.000257501	intronic, ZnT35C (unknown FlyBase_ID)
2L.16543773	-11.7261	2.85553	-4.10646	0.000259442	intergenic, CG31816 (FBgn0051816) // intergenic, CG42389 (FBgn0259735)
3L.16341840	8.11341	1.9967	4.0634	0.000259779	UTR, mRpS34 (unknown FlyBase_ID)
3L.4597005	-10.1306	2.44817	-4.13805	0.00026094	intronic, Src64B (FBgn0003501)
3R.10604873	-8.21079	2.02188	-4.06098	0.000261615	intergenic, CG14855 (FBgn0038260) // intergenic, CG7362 (unknown FlyBase_ID) // intronic, CG43162 (FBgn0262718)
2R.20306353	9.21634	2.2767	4.04811	0.000261928	missense, prom (FBgn0259210)
2L.8750909	-8.46445	2.08498	-4.05973	0.000262563	intergenic, CG12438 (FBgn0032065) // intergenic, raw (FBgn0003209)
3R.19547132	9.32885	2.29141	4.07123	0.000263892	intergenic, CG10232 (unknown FlyBase_ID) // intergenic, CG10365 (unknown FlyBase_ID)
2L.19438574	-11.1239	2.75004	-4.04498	0.000264333	intronic, CG10237 (unknown FlyBase_ID)
2R.11808120	11.1223	2.75022	4.04416	0.00026497	intergenic, CG33463 (unknown FlyBase_ID) // intergenic, bdg (unknown FlyBase_ID) // intronic, sli (FBgn0003425)
3R.25624530	9.35129	2.3056	4.05591	0.000265494	missense, CG7837 (unknown FlyBase_ID)
3L.11447077	9.84673	2.41302	4.08067	0.000267439	intergenic, CG12289 (FBgn0036160) // intergenic, CG7557 (unknown FlyBase_ID)
3R.25824089	10.8797	2.68423	4.0532	0.000267592	synonymous, CG11504 (unknown FlyBase_ID)
3R.25825013	10.8797	2.68423	4.0532	0.000267592	synonymous, CG11504 (unknown FlyBase_ID)
3R.25825097	10.8797	2.68423	4.0532	0.000267592	synonymous, CG11504 (unknown FlyBase_ID)
2L.8753536	-10.1768	2.42946	-4.18891	0.000268034	intergenic, CG12438 (FBgn0032065) // intergenic, CG9463 (FBgn0032066)
3R.12712581	-11.9866	2.96798	-4.03864	0.000269285	intergenic, CG31270 (unknown FlyBase_ID) // intergenic, mir-iab-4 (unknown FlyBase_ID)
2L.6811102	8.2015	2.03262	4.03495	0.000272214	intergenic, CG17375 (FBgn0031861) // intergenic, sens-2 (unknown FlyBase_ID)
3L.4920513	11.1025	2.75244	4.0337	0.000273211	intergenic, Con (FBgn0005775) // intergenic, Rh50 (FBgn0028699)
3L.4920599	11.1025	2.75244	4.0337	0.000273211	intergenic, Con (FBgn0005775) // intergenic, Rh50 (FBgn0028699)
3R.26057640	9.4768	2.34226	4.046	0.000273243	intergenic, CG9737 (unknown FlyBase_ID) // intergenic, CecC (unknown FlyBase_ID)
3R.26057652	9.4768	2.34226	4.046	0.000273243	intergenic, CG9737 (unknown FlyBase_ID) // intergenic, CecC (unknown FlyBase_ID)
2R.11447527	-8.84735	2.18685	-4.0457	0.000273476	intronic, CG12963 (FBgn0034031)
3L.17815567	8.67225	2.14368	4.0455	0.000273641	intronic, Ir75c (FBgn0261365)
3L.17815594	8.67225	2.14368	4.0455	0.000273641	intronic, Ir75c (FBgn0261365)
3L.17815603	8.67225	2.14368	4.0455	0.000273641	intronic, Ir75c (FBgn0261365)
2L.20469364	11.0985	2.75289	4.03159	0.000274902	intergenic, CG2493 (unknown FlyBase_ID) // intergenic, mir-1 (unknown FlyBase_ID)
2L.20469378	11.0985	2.75289	4.03159	0.000274902	intergenic, CG2493 (unknown FlyBase_ID) // intergenic, mir-1 (unknown FlyBase_ID)
3R.13654466	8.60099	2.12019	4.05671	0.000275156	intronic, tinc (FBgn0261649)
3L.4768245	10.2797	2.54355	4.04149	0.000276841	intergenic, CG13711 (unknown FlyBase_ID) // intergenic, CG7509 (unknown FlyBase_ID) // intronic, Gef64C (FBgn0035574)
3R.994029	12.6119	3.11117	4.05376	0.000277499	intergenic, CG12590 (unknown FlyBase_ID) // intergenic, cno (FBgn0259212) // intronic, dpr16 (FBgn0037295)
3R.19975518	-8.85615	2.19214	-4.03996	0.000278071	nonsense, p38c (unknown FlyBase_ID)
2L.17965593	9.33519	2.31173	4.03819	0.000279503	missense, btv (FBgn0023096) // missense, CG5674 (FBgn0032656)
3L.16050094	10.4268	2.5909	4.02441	0.000280732	intronic, Mbs (FBgn0005536)
2R.10456425	-8.15986	1.97597	-4.12955	0.000281116	intergenic, CG30076 (unknown FlyBase_ID) // intergenic, LamC (unknown FlyBase_ID) // intronic, ttv (unknown FlyBase_ID)
3R.6295577	8.80012	2.16642	4.06207	0.000282009	intergenic, Cyp12e1 (FBgn0037817) // intergenic, hth (FBgn0001235)
3R.23861344	-8.0919	2.01192	-4.02199	0.00028273	intronic, CG34362 (FBgn0085391)
3R.23861775	-8.0919	2.01192	-4.02199	0.00028273	intronic, CG34362 (FBgn0085391)
3R.19504273	9.90756	2.46441	4.02025	0.000284169	intergenic, CG10157 (FBgn0039099) // intergenic, CG13822 (unknown FlyBase_ID)
2L.16232257	10.0026	2.4643	4.05903	0.000284464	intergenic, CG42817 (FBgn0261999)
2L.12188126	11.2903	2.79207	4.04371	0.000285637	intergenic, CG6579 (FBgn0032422) // intergenic, aret (FBgn0000114)
3R.10247458	11.0714	2.75592	4.01733	0.000286606	UTR, cv-c (FBgn0085418) // UTR, CG34388 (FBgn0085417)
3R.25814733	10.9855	2.71802	4.04172	0.000287275	synonymous, CG7896 (unknown FlyBase_ID)
3R.6852789	-8.29735	2.06076	-4.02636	0.000289258	intronic, CG34114 (FBgn0083950)
3R.6852818	-8.29735	2.06076	-4.02636	0.000289258	intronic, CG34114 (FBgn0083950)
2L.10422972	-12.6575	3.1249	-4.05054	0.000291426	intergenic, CG5168 (FBgn0032246) // intergenic, pie (FBgn0005683)
2L.10411393	-13.1969	3.27992	-4.02356	0.000291612	intronic, CG5355 (FBgn0032242)
2L.10411406	-13.1969	3.27992	-4.02356	0.000291612	intronic, CG5355 (FBgn0032242)
2L.21978754	8.88856	2.21731	4.00871	0.000293915	intergenic, CG11634 (FBgn0032968) // intergenic, CG2528 (unknown FlyBase_ID)
3R.8594875	-13.1351	3.27672	-4.0086	0.000294012	intergenic, beat-Vc (FBgn0038084)
3R.8595155	-13.1351	3.27672	-4.0086	0.000294012	intergenic, beat-Vc (FBgn0038084)
3R.8595947	-13.1351	3.27672	-4.0086	0.000294012	intergenic, beat-Vc (FBgn0038084)
3R.8596142	-13.1351	3.27672	-4.0086	0.000294012	intergenic, beat-Vc (FBgn0038084)
2L.10441603	-8.26693	2.05622	-4.02044	0.000294259	intergenic, CG13142 (FBgn0032251) // intergenic, CG6232 (FBgn0032252)
3L.15707832	-8.56146	2.12339	-4.03198	0.000295429	intergenic, CG42571 (FBgn0260777) // intergenic, comm2 (unknown FlyBase_ID)
2L.22684382	14.8253	3.52967	4.20021	0.000295845	intergenic, CG40006 (unknown FlyBase_ID) // intergenic, CG40439 (unknown FlyBase_ID)
2L.16540598	9.56797	2.3387	4.09114	0.000297065	intergenic, CG31816 (FBgn0051816) // intergenic, snoRNA:Me28S-C1237 (unknown FlyBase_ID)
3R.12713092	-10.8133	2.69189	-4.017	0.000297207	intergenic, CG31270 (unknown FlyBase_ID) // intergenic, mir-iab-4 (unknown FlyBase_ID)
2L.8807361	-12.068	3.00719	-4.01305	0.000300629	intergenic, CG42710 (unknown FlyBase_ID) // intergenic, CG42712 (FBgn0261629)
3R.25193394	9.61549	2.39624	4.01274	0.000300901	intergenic, Cnx99A (FBgn0015622) // intergenic, Ptp99A (FBgn0004369)
3R.8593808	-13.2853	3.30045	-4.02531	0.000301141	intergenic, beat-Vc (FBgn0038084)
2R.17288073	-12.8256	3.1966	-4.01225	0.000301323	intronic, Sdc (FBgn0010415)
3R.20531983	10.3825	2.59584	3.99966	0.000301781	intergenic, CG13627 (unknown FlyBase_ID) // intergenic, CG42720 (FBgn0261637) // synonymous, slo (FBgn0003429)
3R.17354138	-8.06064	2.0154	-3.99953	0.000301903	intergenic, CG15499 (unknown FlyBase_ID) // intergenic, CG7956 (FBgn0038890)
3R.13654484	8.39443	2.09305	4.01061	0.000302757	intronic, tinc (FBgn0261649)
3R.13654074	8.08714	2.01714	4.00921	0.000303987	intronic, tinc (FBgn0261649)
3R.13654220	8.08714	2.01714	4.00921	0.000303987	intronic, tinc (FBgn0261649)
3L.8920245	9.13518	2.28577	3.99654	0.000304546	intronic, Tsp66E (unknown FlyBase_ID)
3L.3288713	9.59202	2.39309	4.00822	0.000304866	intronic, CG12017 (unknown FlyBase_ID)
2L.16581709	-9.30904	2.31531	-4.02064	0.000305206	intergenic, CG31815 (unknown FlyBase_ID) // intergenic, CG5968 (FBgn0032588) // intronic, CG42389 (FBgn0259735)
2R.17059906	7.98041	1.99128	4.00769	0.000305331	synonymous, Xpd (FBgn0015844)
3L.15273825	9.03328	2.25426	4.0072	0.000305763	intergenic, Best4 (FBgn0036491) // intergenic, Tollo (unknown FlyBase_ID)
2L.8153439	8.22762	2.05945	3.99505	0.000305871	missense, CG8552 (FBgn0031990) // missense, CG31607 (FBgn0051607)
3R.10246346	11.1768	2.79094	4.00467	0.000308015	missense, cv-c (FBgn0085418) // missense, CG34388 (FBgn0085417)
3L.12680039	-11.8912	2.97863	-3.99217	0.000308451	intergenic, CG32111 (unknown FlyBase_ID) // intergenic, mirr (unknown FlyBase_ID)
2L.8704329	8.19367	2.04701	4.00275	0.000309728	intronic, Hnf4 (FBgn0004914)
2L.7950983	-9.48471	2.32803	-4.07414	0.000311333	intronic, Snoo (FBgn0085450)
2L.22684380	13.3593	3.21575	4.15433	0.00031229	intergenic, CG40006 (unknown FlyBase_ID) // intergenic, CG40439 (unknown FlyBase_ID)
2L.8963996	10.5125	2.62958	3.99778	0.000314211	synonymous, CG32985 (unknown FlyBase_ID)
3R.25804870	9.34595	2.33045	4.01036	0.000314342	intergenic, CG7896 (unknown FlyBase_ID) // intergenic, Takr99D (FBgn0004622)
2L.13797060	-11.0105	2.76269	-3.98544	0.000314566	synonymous, sec71 (unknown FlyBase_ID)
3R.26021142	11.1428	2.7707	4.02164	0.000316396	intronic, CG15531 (FBgn0039755)
2L.10982524	8.07138	2.02641	3.9831	0.000316715	UTR, piwi (unknown FlyBase_ID)
2R.12100466	8.46509	2.08962	4.05101	0.00031695	intergenic, tRNA:CR30237 (unknown FlyBase_ID) // intergenic, tRNA:CR30238 (unknown FlyBase_ID) // intronic, mrj (FBgn0034091)
3L.10730297	8.59141	2.15171	3.99283	0.000318744	intergenic, CG12523 (unknown FlyBase_ID) // intergenic, NijA (FBgn0036101)
3R.26875982	8.24875	2.06632	3.99199	0.000319519	intronic, Aph-4 (unknown FlyBase_ID)
3R.26875991	8.24875	2.06632	3.99199	0.000319519	intronic, Aph-4 (unknown FlyBase_ID)
3R.25624581	9.22287	2.23757	4.12182	0.000320411	intronic, CG7837 (unknown FlyBase_ID)
2L.7307787	9.95609	2.48788	4.00184	0.000322116	intronic, wg (unknown FlyBase_ID)
3L.3019070	-10.3403	2.60051	-3.97628	0.000323074	intergenic, CG32487 (unknown FlyBase_ID) // intergenic, aly (unknown FlyBase_ID)
3R.25624556	8.98775	2.23908	4.01404	0.000323301	intronic, CG7837 (unknown FlyBase_ID)
3R.2705034	-9.30104	2.25897	-4.11739	0.000324204	intergenic, Antp (unknown FlyBase_ID) // intergenic, ftz (unknown FlyBase_ID)
2L.7940413	-8.83661	2.22307	-3.97495	0.00032433	intronic, Snoo (FBgn0085450)
2L.19380920	-11.8475	2.98345	-3.97108	0.000328011	intergenic, CG17349 (unknown FlyBase_ID) // intergenic, CG17350 (FBgn0032772)
2R.12639292	-11.8475	2.98345	-3.97108	0.000328011	UTR, unc-104 (FBgn0034155)
3R.19975467	-8.43585	2.12643	-3.96715	0.000331783	synonymous, p38c (unknown FlyBase_ID)
3R.10247776	11.5676	2.8804	4.01597	0.000334861	intergenic, CG34388 (FBgn0085417) // intergenic, HtrA2 (unknown FlyBase_ID) // intronic, cv-c (FBgn0085418)
2R.10233462	-9.08165	2.29169	-3.96286	0.000335951	intronic, Shroom (FBgn0085408)
3R.26637065	-8.1996	2.06312	-3.97437	0.000336209	intronic, cindr (unknown FlyBase_ID)
2L.7097280	10.4684	2.63461	3.97343	0.000337128	intergenic, Pvf2 (unknown FlyBase_ID) // intergenic, Pvf3 (FBgn0085407)
2L.22217035	-8.53824	2.14926	-3.97265	0.000337887	intergenic, CR12628 (unknown FlyBase_ID) // intergenic, Ir40a (unknown FlyBase_ID)
2L.21965553	9.59947	2.40991	3.98334	0.000339656	intergenic, CG11634 (FBgn0032968) // intergenic, CG2528 (unknown FlyBase_ID)
3L.5387931	8.16768	2.05056	3.98315	0.000339835	intergenic, CG34391 (FBgn0085420) // intergenic, Ir64a (unknown FlyBase_ID)
2L.8751043	-8.54051	2.13701	-3.99648	0.000339837	intergenic, CG12438 (FBgn0032065) // intergenic, raw (FBgn0003209)
3R.18943333	8.59697	2.17169	3.95866	0.000340089	UTR, Rassf (FBgn0039055)
3L.9311724	8.27055	2.07032	3.99482	0.000341436	intergenic, CG42509 (FBgn0260235) // intergenic, PGRP-LA (FBgn0035975)
3R.13781679	8.91528	2.23226	3.99384	0.000342391	intronic, cpo (FBgn0000363) // intronic, CG42457 (FBgn0259934)
3R.14785331	8.17009	2.06581	3.95492	0.000343809	intergenic, CG42613 (FBgn0261262)
2R.11488396	8.80375	2.21393	3.97652	0.000346345	intergenic, CG42524 (FBgn0260429) // intergenic, CG8204 (unknown FlyBase_ID)
2L.13733860	-9.46212	2.32463	-4.07038	0.000347848	intergenic, CG31813 (unknown FlyBase_ID) // intergenic, CG9014 (unknown FlyBase_ID)
2R.8484116	-9.38454	2.37604	-3.94965	0.000349111	intronic, Amph (unknown FlyBase_ID)
3L.18653057	10.2871	2.60637	3.9469	0.000351919	intronic, MYPT-75D (unknown FlyBase_ID)
3R.26757685	10.9351	2.771	3.94625	0.000352587	intergenic, CG15549 (unknown FlyBase_ID) // intergenic, Ptx1 (FBgn0020912)
3R.13512506	9.4435	2.38611	3.95769	0.000352788	missense, CG31249 (FBgn0051249)
3R.13513513	9.4435	2.38611	3.95769	0.000352788	intergenic, CG31249 (FBgn0051249) // intergenic, osa (FBgn0003013)
2L.16525046	-9.02938	2.24135	-4.02854	0.000353016	intronic, CG5953 (FBgn0032587)
3R.24122028	9.52297	2.40678	3.95673	0.000353765	intergenic, CG12516 (unknown FlyBase_ID) // intergenic, CG17856 (FBgn0039576)
2L.13236632	8.46496	2.1257	3.98219	0.000353892	UTR, CG5867 (unknown FlyBase_ID)
2L.10348005	-8.5478	2.16078	-3.95588	0.000354636	intergenic, CG34367 (FBgn0085396)
3R.12954040	9.92325	2.50856	3.95575	0.000354772	missense, CG31265 (unknown FlyBase_ID)
2R.15434863	-8.12042	2.04773	-3.96557	0.000357371	intronic, sm (FBgn0003435)
2R.15458389	-8.07935	2.0446	-3.95155	0.000359087	intergenic, CG42878 (FBgn0262170) // intergenic, tRNA:CR33535 (unknown FlyBase_ID) // intronic, sm (FBgn0003435)
2R.11120217	8.51602	2.15554	3.95076	0.000359911	intronic, Fs (unknown FlyBase_ID)
2R.11120218	8.51602	2.15554	3.95076	0.000359911	intronic, Fs (unknown FlyBase_ID)
2L.10996593	-8.30804	2.09642	-3.96297	0.000360037	intronic, CG16833 (FBgn0026147)
2L.10411027	-12.9756	3.29433	-3.93876	0.000360346	missense, CG5355 (unknown FlyBase_ID)
2L.10411036	-12.9756	3.29433	-3.93876	0.000360346	synonymous, CG5355 (unknown FlyBase_ID)
2L.10411975	-12.9756	3.29433	-3.93876	0.000360346	intronic, CG5355 (FBgn0032242)
3R.20365458	8.41394	2.13035	3.94955	0.000361169	synonymous, CG5789 (FBgn0039207)
2L.12526951	-8.70475	2.20497	-3.94779	0.000363006	intergenic, CG43051 (FBgn0262353) // intergenic, CR42746 (FBgn0261709) // intronic, bun (FBgn0259176)
2R.20225384	11.7749	2.99143	3.9362	0.000363032	intergenic, bs (FBgn0004101) // intergenic, slbo (unknown FlyBase_ID)
3L.7096666	8.63657	2.1881	3.94707	0.00036376	intronic, form3 (FBgn0053556)
2R.11837994	8.53692	2.16332	3.94621	0.000364664	intronic, Strn-Mlck (FBgn0013988)
3L.17487955	-8.1401	2.06909	-3.93414	0.00036521	intronic, Oatp74D (FBgn0036732)
3R.8593719	-13.131	3.32848	-3.94504	0.000365893	intergenic, beat-Vc (FBgn0038084)
3R.8593775	-13.131	3.32848	-3.94504	0.000365893	intergenic, beat-Vc (FBgn0038084)
3R.8593777	-13.131	3.32848	-3.94504	0.000365893	intergenic, beat-Vc (FBgn0038084)
3R.8593843	-13.131	3.32848	-3.94504	0.000365893	intergenic, beat-Vc (FBgn0038084)
2R.14406966	-9.14495	2.3182	-3.94484	0.000366105	intronic, CG43066 (FBgn0262476)
2R.14406972	-9.14495	2.3182	-3.94484	0.000366105	intronic, CG43066 (FBgn0262476)
2L.7716103	11.1458	2.81714	3.95643	0.000366832	missense, CG33296 (FBgn0053296)
2R.17115469	-10.2606	2.60926	-3.93238	0.000367083	intronic, ASPP (unknown FlyBase_ID)
2R.10238693	10.9065	2.77412	3.93153	0.000367997	intronic, Shroom (FBgn0085408)
2R.10238700	10.9065	2.77412	3.93153	0.000367997	intronic, Shroom (FBgn0085408)
2R.10238810	10.9065	2.77412	3.93153	0.000367997	synonymous, Shroom (FBgn0085408)
2R.10240202	10.9065	2.77412	3.93153	0.000367997	synonymous, CG8613 (unknown FlyBase_ID)
2R.10247307	10.9065	2.77412	3.93153	0.000367997	missense, Arc1 (unknown FlyBase_ID)
2R.10254121	10.9065	2.77412	3.93153	0.000367997	missense, CG34184 (FBgn0085213)
2L.10498885	-9.81464	2.48994	-3.94171	0.000369417	intronic, Myo31DF (FBgn0086347)
2L.10498971	-9.81464	2.48994	-3.94171	0.000369417	intronic, Myo31DF (FBgn0086347)
2L.7038323	-10.3151	2.61721	-3.94126	0.000369898	intronic, milt (unknown FlyBase_ID)
3R.23861132	-8.174	2.07653	-3.93637	0.000375149	intronic, CG34362 (FBgn0085391)
3L.21597123	-8.14749	2.02513	-4.02319	0.000375638	intronic, AP-2 (unknown FlyBase_ID)
2R.20275277	8.12589	2.07064	3.92433	0.000375767	intronic, mAcR-60C (unknown FlyBase_ID)
2R.12100497	-8.95879	2.22728	-4.02231	0.000376533	intergenic, tRNA:CR30237 (unknown FlyBase_ID) // intergenic, tRNA:CR30238 (unknown FlyBase_ID) // intronic, mrj (FBgn0034091)
2R.10089121	7.85932	1.99216	3.94511	0.000378883	missense, Sox15 (unknown FlyBase_ID)
2L.10411416	-13.0962	3.32008	-3.94453	0.000379516	intronic, CG5355 (FBgn0032242)
2R.20297741	8.589	2.17752	3.9444	0.000379656	intronic, SerT (unknown FlyBase_ID)
2R.20268629	9.33619	2.38132	3.92059	0.000379869	synonymous, mAcR-60C (unknown FlyBase_ID)
2R.13962180	-8.42905	2.1155	-3.98441	0.000381471	intronic, CG34386 (FBgn0085415)
2L.10020248	-10.6801	2.68264	-3.9812	0.000384894	intergenic, CG13127 (unknown FlyBase_ID) // intergenic, CG13131 (FBgn0032175)
2L.22376994	-9.60104	2.43722	-3.93934	0.000385177	intergenic, CG17018 (unknown FlyBase_ID) // intergenic, RpL5 (FBgn0064225)
2L.16543488	-8.92639	2.27367	-3.92599	0.000386532	intergenic, CG31816 (FBgn0051816) // intergenic, CG42389 (FBgn0259735)
2L.9160321	7.97236	2.03726	3.91327	0.000388015	intronic, CG32982 (FBgn0052982)
3R.19147174	8.2162	2.10013	3.91224	0.00038918	intronic, pnt (unknown FlyBase_ID)
2L.15399537	12.9123	3.30122	3.91138	0.000390152	intergenic, CG15258 (FBgn0032563) // intergenic, wor (unknown FlyBase_ID)
3R.25466309	12.9123	3.30122	3.91138	0.000390152	intronic, DopR2 (FBgn0015129)
3R.25467034	12.9123	3.30122	3.91138	0.000390152	synonymous, DopR2 (FBgn0015129)
3L.12071586	-8.73698	2.23399	-3.91094	0.000390651	intronic, Sema-5c (FBgn0250876)
3L.12071587	-8.73698	2.23399	-3.91094	0.000390651	intronic, Sema-5c (FBgn0250876)
2L.6553492	9.71865	2.48522	3.91058	0.000391055	intergenic, eya (unknown FlyBase_ID) // intergenic, osm-6 (unknown FlyBase_ID)
3L.13227167	10.3743	2.64519	3.92194	0.000391055	intronic, caps (FBgn0023095)
2R.8908364	-8.73117	2.23462	-3.90724	0.000394864	intergenic, CG13323 (FBgn0033788) // intergenic, Su(z)2 (unknown FlyBase_ID)
2L.8801957	11.7137	2.9981	3.90703	0.000395098	intergenic, CG42710 (unknown FlyBase_ID) // intergenic, CG42712 (FBgn0261629)
2R.9831475	-8.72929	2.23482	-3.90604	0.000396239	intergenic, AGO1 (FBgn0026611)
2R.14646061	11.7112	2.99837	3.90584	0.000396466	missense, CG42351 (FBgn0259682)
2L.8962451	8.34423	2.12407	3.92842	0.000397373	intergenic, CG32985 (unknown FlyBase_ID) // intergenic, CG9525 (unknown FlyBase_ID)
2L.8962460	8.34423	2.12407	3.92842	0.000397373	intergenic, CG32985 (unknown FlyBase_ID) // intergenic, CG9525 (unknown FlyBase_ID)
3R.15631182	-8.01559	2.05312	-3.90411	0.000398452	intergenic, CG31459 (unknown FlyBase_ID) // intergenic, tRNA:CR31471 (unknown FlyBase_ID) // intronic, bnl (FBgn0014135)
2R.20210207	-12.8946	3.30314	-3.90375	0.000398871	intergenic, betaTub60D (unknown FlyBase_ID) // intergenic, slbo (unknown FlyBase_ID)
3L.6394345	-12.8946	3.30314	-3.90375	0.000398871	intergenic, CG42747 (FBgn0261801)
3L.6394354	-12.8946	3.30314	-3.90375	0.000398871	intergenic, CG42747 (FBgn0261801)
3L.6394375	-12.8946	3.30314	-3.90375	0.000398871	intergenic, CG42747 (FBgn0261801)
2L.7098103	8.29156	2.1116	3.92668	0.000399355	intergenic, Pvf2 (unknown FlyBase_ID) // intergenic, Pvf3 (FBgn0085407)
3L.3278922	7.88479	2.0142	3.91459	0.00039941	intergenic, CG12017 (unknown FlyBase_ID) // intergenic, CG14960 (unknown FlyBase_ID)
2R.13958988	10.995	2.80875	3.91458	0.000399429	intronic, CG34386 (FBgn0085415)
2L.17965724	8.72368	2.23543	3.90246	0.00040036	missense, btv (FBgn0023096) // missense, CG5674 (FBgn0032656)
2L.17967090	8.72368	2.23543	3.90246	0.00040036	synonymous, btv (FBgn0023096) // synonymous, CG5674 (FBgn0032656)
2L.17969599	8.72368	2.23543	3.90246	0.00040036	intronic, btv (FBgn0023096) // intronic, CG5674 (FBgn0032656)
2L.8151511	-8.21513	2.09962	-3.91268	0.000401617	intronic, CG8552 (FBgn0031990) // intronic, CG31607 (FBgn0051607)
3L.14758818	8.26221	2.10532	3.92444	0.000401905	UTR, CG9384 (unknown FlyBase_ID)
2R.18465847	8.09144	2.07439	3.90064	0.000402479	intronic, dnr1 (unknown FlyBase_ID)
3R.24826157	9.23015	2.3525	3.92355	0.000402932	intronic, CG1443 (unknown FlyBase_ID)
2R.9606112	-11.3977	2.82513	-4.03439	0.000404055	intergenic, CG6220 (FBgn0033865) // intergenic, CG6280 (unknown FlyBase_ID) // intronic, fas (FBgn0000633)
2R.9606133	-11.3977	2.82513	-4.03439	0.000404055	intergenic, CG6220 (FBgn0033865) // intergenic, CG6280 (unknown FlyBase_ID) // intronic, fas (FBgn0000633)
2R.9606281	-11.3977	2.82513	-4.03439	0.000404055	intergenic, CG6220 (FBgn0033865) // intergenic, CG6280 (unknown FlyBase_ID) // intronic, fas (FBgn0000633)
2R.9606296	-11.3977	2.82513	-4.03439	0.000404055	intergenic, CG6220 (FBgn0033865) // intergenic, CG6280 (unknown FlyBase_ID) // intronic, fas (FBgn0000633)
3L.10907382	-13.029	3.3319	-3.91039	0.000404266	intergenic, Aps (FBgn0036111) // intergenic, CG34050 (unknown FlyBase_ID)
3R.10814267	-11.3972	2.82521	-4.0341	0.000404372	intergenic, CG14861 (unknown FlyBase_ID) // intergenic, CG3837 (unknown FlyBase_ID)
3R.26021134	9.84389	2.51748	3.91021	0.000404474	intronic, CG15531 (FBgn0039755)
2R.20210123	-13.0256	3.33228	-3.90893	0.000405966	intergenic, betaTub60D (unknown FlyBase_ID) // intergenic, slbo (unknown FlyBase_ID)
3R.20919519	12.6247	3.23018	3.90837	0.00040662	intergenic, fd96Ca (unknown FlyBase_ID) // intergenic, fd96Cb (unknown FlyBase_ID)
3R.983593	12.6247	3.23018	3.90837	0.00040662	intronic, dpr16 (FBgn0037295)
2L.17394172	-9.04362	2.31416	-3.90796	0.000407102	intronic, CLIP-190 (FBgn0020503)
3L.4597003	-9.46664	2.38075	-3.97633	0.000407499	intronic, Src64B (FBgn0003501)
3R.10247774	11.3677	2.88339	3.94249	0.000411539	intergenic, CG34388 (FBgn0085417) // intergenic, HtrA2 (unknown FlyBase_ID) // intronic, cv-c (FBgn0085418)
3R.17036241	8.32384	2.13865	3.89209	0.000412568	intergenic, CG5862 (FBgn0038868) // intergenic, Snmp (FBgn0260004) // UTR, SNF4Agamma (FBgn0025803)
3R.23798748	11.7046	2.99864	3.9033	0.000412587	synonymous, betaTub97EF (FBgn0003890)
3L.8637498	-11.9033	3.04187	-3.91315	0.000415051	intergenic, CG13305 (FBgn0035921) // intergenic, Cpr66D (FBgn0052029)
2L.15869437	11.1253	2.84326	3.91286	0.000415395	intergenic, CG42792 (unknown FlyBase_ID) // intergenic, CG7653 (unknown FlyBase_ID)
3R.13781680	9.02034	2.30608	3.91154	0.000416959	intronic, cpo (FBgn0000363) // intronic, CG42457 (FBgn0259934)
2R.17586209	12.8582	3.30708	3.88807	0.000417399	intronic, HmgZ (unknown FlyBase_ID)
3R.12627005	-8.09064	2.07537	-3.89841	0.000418426	intergenic, Glut3 (unknown FlyBase_ID) // intergenic, abd-A (FBgn0000014)
3L.21700834	-8.08959	2.07549	-3.89768	0.000419304	intergenic, CG11247 (FBgn0037120) // intergenic, CG32447 (unknown FlyBase_ID)
3R.22402864	9.9308	2.54149	3.90748	0.000421814	intronic, scrib (FBgn0261263)
2L.9551413	8.80321	2.23846	3.93271	0.000422967	intronic, jp (FBgn0032129)
2L.19121812	-7.77856	1.98518	-3.91831	0.000424008	intergenic, Ddc (FBgn0000422) // intergenic, l(2)37Cc (unknown FlyBase_ID)
3R.18795986	8.2219	2.11438	3.88855	0.000430432	intergenic, CG17244 (unknown FlyBase_ID) // intergenic, Tpl94D (unknown FlyBase_ID)
3R.25467553	12.9995	3.34319	3.88835	0.000430687	synonymous, DopR2 (FBgn0015129)
2L.14787342	8.19109	2.08627	3.92619	0.000430753	intergenic, CG18420 (unknown FlyBase_ID) // intergenic, CG18636 (unknown FlyBase_ID)
3R.26016350	9.40762	2.4197	3.88793	0.000431207	synonymous, CG9747 (FBgn0039754)
2R.11836036	-8.21398	2.11321	-3.88696	0.000432406	missense, Strn-Mlck (FBgn0013988)
3L.21409663	-8.04123	2.06263	-3.89852	0.000432708	intergenic, CG6049 (unknown FlyBase_ID) // intergenic, sa (unknown FlyBase_ID) // intronic, rgn (unknown FlyBase_ID)
3L.21409710	8.04123	2.06263	3.89852	0.000432708	intergenic, CG6049 (unknown FlyBase_ID) // intergenic, sa (unknown FlyBase_ID) // intronic, rgn (unknown FlyBase_ID)
2R.8453115	-13.0877	3.23001	-4.05191	0.000433564	intergenic, CG33775 (unknown FlyBase_ID) // intergenic, Cyp301a1 (unknown FlyBase_ID)
2L.16000028	10.539	2.69527	3.91018	0.000433855	intergenic, CG10839 (FBgn0028858) // intergenic, beat-Ic (FBgn0028644)
3L.11447070	10.2271	2.61584	3.90968	0.000434462	intergenic, CG12289 (FBgn0036160) // intergenic, CG7557 (unknown FlyBase_ID)
2L.8962587	7.88318	2.0348	3.87418	0.000434517	intergenic, CG32985 (unknown FlyBase_ID) // intergenic, CG9525 (unknown FlyBase_ID)
3L.16471856	8.46529	2.13279	3.96911	0.000435039	intronic, CG33158 (unknown FlyBase_ID) // intronic, argos (unknown FlyBase_ID)
3L.18440774	11.187	2.86254	3.90808	0.000436428	intergenic, CG32196 (FBgn0052196) // intergenic, skl (unknown FlyBase_ID)
2L.18559560	11.6379	3.00628	3.87121	0.000438256	intronic, Pde11 (FBgn0085370)
2R.12100545	-8.46988	2.13671	-3.96399	0.000441128	intergenic, tRNA:CR30237 (unknown FlyBase_ID) // intergenic, tRNA:CR30238 (unknown FlyBase_ID) // intronic, mrj (FBgn0034091)
2L.12272094	8.23621	2.12409	3.87753	0.000444257	intergenic, CG31759 (FBgn0051759) // intergenic, CG31862 (unknown FlyBase_ID) // intronic, aret (FBgn0000114)
3L.6202880	-8.28485	2.14285	-3.86627	0.000444563	synonymous, LanA (unknown FlyBase_ID)
2L.10659248	-8.92416	2.30881	-3.86526	0.000445856	intergenic, CG17098 (FBgn0032276) // intergenic, CG31871 (unknown FlyBase_ID)
2L.14942733	-10.0533	2.58825	-3.88421	0.00045069	intergenic, CG3491 (unknown FlyBase_ID) // intergenic, mol (FBgn0028528) // intronic, CG42313 (FBgn0259213)
2L.13995707	8.0434	2.07736	3.87194	0.000451433	intronic, rk (FBgn0003255)
3R.22868282	11.7722	3.0405	3.87181	0.000451605	intronic, NepYr (unknown FlyBase_ID)
2L.16506468	8.22571	2.1121	3.89456	0.000453387	synonymous, Tpr2 (unknown FlyBase_ID)
3R.21698940	11.6127	3.00899	3.85933	0.000453555	intergenic, CG5890 (FBgn0039380) // intergenic, Tsp96F (unknown FlyBase_ID)
2R.9209397	-8.25737	2.12764	-3.88099	0.000454831	intergenic, CG17047 (FBgn0033827) // intergenic, mir-184 (unknown FlyBase_ID)
3L.18195849	9.23062	2.39273	3.85778	0.000455598	missense, CG7320 (FBgn0036782)
2R.15459787	-8.22086	2.11967	-3.87837	0.000458235	intergenic, CG42878 (FBgn0262170) // intergenic, tRNA:CR33535 (unknown FlyBase_ID) // intronic, sm (FBgn0003435)
2R.8497746	12.7826	3.31521	3.85575	0.000458276	intronic, Amph (unknown FlyBase_ID)
3R.25801345	11.6047	3.00985	3.85556	0.000458519	intergenic, CG7896 (unknown FlyBase_ID) // intergenic, Takr99D (FBgn0004622)
3R.24808164	8.30358	2.14114	3.87811	0.000458575	intergenic, CG1443 (unknown FlyBase_ID) // intergenic, CG14521 (unknown FlyBase_ID)
3R.23015000	10.4093	2.59825	4.00628	0.000459908	intronic, Ser (unknown FlyBase_ID)
3L.21581691	-8.90523	2.31084	-3.85368	0.000461021	intergenic, AP-2 (unknown FlyBase_ID) // intergenic, CG32441 (FBgn0052441)
3L.22313765	7.84171	2.03526	3.85292	0.000462022	intronic, Ten-m (FBgn0004449)
3L.2445991	7.88468	2.04672	3.85235	0.000462794	synonymous, CG42669 (FBgn0261551)
3R.26975285	-7.8517	2.03818	-3.85231	0.000462846	intronic, Gycbeta100B (FBgn0013973)
3R.26975294	-7.8517	2.03818	-3.85231	0.000462846	intronic, Gycbeta100B (FBgn0013973)
2L.11017294	8.12663	2.10979	3.85187	0.000463431	synonymous, Samuel (FBgn0032330) // synonymous, CG14913 (FBgn0032331)
2R.10233159	-7.95191	2.05883	-3.86235	0.000464014	intronic, Shroom (FBgn0085408)
3R.26176045	10.8982	2.82223	3.86156	0.000465068	intergenic, CG34300 (FBgn0085329) // intergenic, Fer1HCH (unknown FlyBase_ID) // intronic, hdc (unknown FlyBase_ID)
2R.12519202	-10.8704	2.8156	-3.86076	0.000466134	missense, Alk (unknown FlyBase_ID)
3R.25624564	8.39985	2.14742	3.9116	0.000466766	intronic, CG7837 (unknown FlyBase_ID)
3R.16414811	-8.2522	2.13199	-3.87065	0.000468397	synonymous, Srp72 (FBgn0038810)
3L.13225892	8.6319	2.2453	3.84442	0.000473492	intronic, caps (FBgn0023095)
3L.13225893	8.6319	2.2453	3.84442	0.000473492	intronic, caps (FBgn0023095)
2L.7097096	8.6471	2.23647	3.8664	0.000474089	intergenic, Pvf2 (unknown FlyBase_ID) // intergenic, Pvf3 (FBgn0085407)
2L.7097116	8.6471	2.23647	3.8664	0.000474089	intergenic, Pvf2 (unknown FlyBase_ID) // intergenic, Pvf3 (FBgn0085407)
3R.25814707	9.55257	2.4708	3.86619	0.000474373	synonymous, CG7896 (unknown FlyBase_ID)
2L.16540611	9.06575	2.32981	3.8912	0.000474984	intergenic, CG31816 (FBgn0051816) // intergenic, snoRNA:Me28S-C1237 (unknown FlyBase_ID)
2L.13598087	9.60028	2.49797	3.84323	0.000475119	intergenic, CG9254 (FBgn0028513) // intergenic, mir-2489 (unknown FlyBase_ID) // intronic, kuz (FBgn0259984)
2L.13598278	9.60028	2.49797	3.84323	0.000475119	intergenic, CG9254 (FBgn0028513) // intergenic, mir-2489 (unknown FlyBase_ID) // intronic, kuz (FBgn0259984)
3L.5469663	9.03759	2.34527	3.85354	0.000475864	intergenic, CG34391 (FBgn0085420) // intergenic, CG4835 (FBgn0035607)
2R.9905960	-10.5263	2.68554	-3.91961	0.000476028	intronic, mam (unknown FlyBase_ID)
2L.8229066	-8.83778	2.287	-3.86435	0.000476851	intronic, Pvr (FBgn0032006)
2L.14341033	-8.00407	2.08378	-3.84113	0.000478015	intergenic, CG15286 (unknown FlyBase_ID) // intergenic, CG18125 (FBgn0028917) // intronic, CG33090 (unknown FlyBase_ID)
3R.10784907	-9.56431	2.45055	-3.90292	0.000478107	intergenic, CG14861 (unknown FlyBase_ID) // intergenic, CG3837 (unknown FlyBase_ID)
3L.13226592	8.17121	2.12175	3.85117	0.000479095	intronic, caps (FBgn0023095)
3L.3749423	-10.0895	2.62774	-3.83961	0.000480113	intronic, CG32264 (FBgn0052264)
3L.3749846	-10.0895	2.62774	-3.83961	0.000480113	intronic, CG32264 (FBgn0052264)
3R.9371809	-12.8344	3.33342	-3.85023	0.000480395	intergenic, CG14370 (FBgn0038158) // intergenic, CG31337 (FBgn0051337)
2R.17586546	11.3434	2.94765	3.8483	0.00048305	intronic, HmgZ (unknown FlyBase_ID)
2R.11682013	8.21949	2.12957	3.8597	0.000483195	intronic, Zasp52 (FBgn0083919)
2L.16543136	-11.6192	3.02044	-3.84687	0.000485035	synonymous, CG31816 (FBgn0051816)
2L.16543175	-11.6192	3.02044	-3.84687	0.000485035	synonymous, CG31816 (FBgn0051816)
3L.10404980	11.1863	2.80716	3.98491	0.000486256	intergenic, CG12362 (unknown FlyBase_ID) // intergenic, mir-276a (unknown FlyBase_ID)
3L.18123810	8.01349	2.08391	3.84542	0.000487051	nonsense, Cyp312a1 (FBgn0036778)
3R.6874271	10.8661	2.82577	3.84537	0.00048711	UTR, CG34114 (FBgn0083950)
3R.12106623	9.19118	2.39694	3.83454	0.000487172	intronic, gish (FBgn0250823)
3L.6203586	-9.01997	2.34654	-3.84394	0.000489108	synonymous, LanA (unknown FlyBase_ID)
3L.3326123	8.23449	2.14824	3.83314	0.000489151	intronic, CG11526 (FBgn0035437)
2R.16995512	-8.23345	2.14835	-3.83246	0.000490111	intronic, king-tubby (unknown FlyBase_ID)
2R.16995521	-8.23345	2.14835	-3.83246	0.000490111	intronic, king-tubby (unknown FlyBase_ID)
3R.26155817	8.70475	2.17423	4.0036	0.00049088	intergenic, CG34300 (FBgn0085329) // intergenic, Fer1HCH (unknown FlyBase_ID) // intronic, hdc (unknown FlyBase_ID)
2L.22315372	8.31398	2.16372	3.84244	0.00049121	intronic, CG17018 (unknown FlyBase_ID)
3R.14783411	10.5398	2.72646	3.86575	0.000491702	intergenic, CG42613 (FBgn0261262)
3R.25215598	9.57719	2.50043	3.83022	0.000493279	intergenic, Ptp99A (FBgn0004369)
2R.12519421	-10.0706	2.62975	-3.82948	0.00049433	synonymous, Alk (unknown FlyBase_ID)
2R.12519499	-10.0706	2.62975	-3.82948	0.00049433	intronic, Alk (unknown FlyBase_ID)
3R.3002420	-8.60786	2.24787	-3.82934	0.000494522	intronic, sas (FBgn0002306)
3R.24198412	8.86385	2.31526	3.82845	0.000495796	intergenic, Or98b (unknown FlyBase_ID) // intergenic, beat-VI (unknown FlyBase_ID)
2L.8025578	8.35011	2.16879	3.85013	0.00049649	synonymous, Tg (unknown FlyBase_ID)
2L.14914992	9.01084	2.27763	3.95623	0.000496839	intronic, CG42313 (FBgn0259213)
3L.9903954	11.7564	3.05414	3.84935	0.000497589	intergenic, CG34356 (FBgn0085385) // intergenic, nudE (FBgn0036059)
2L.22209571	-8.22476	2.14927	-3.82676	0.000498218	intronic, Ir40a (FBgn0259683)
3L.3326326	8.3928	2.19376	3.82576	0.000499648	UTR, CG11526 (FBgn0035437) // UTR, PHGPx (FBgn0035438)
