# Supplementary material for: Genome-Wide Association Analyses Point to Candidate Genes for Electric Shock Avoidance in Drosophila melanogaster
Source: PLoS One. 2015 May 18;10(5):e0126986. doi: 10.1371/journal.pone.0126986 (PMC4436303; doi:10.1371/journal.pone.0126986)
Supplement: S3 Table — For each bi-allelic X-chromosome-linked SNP with a favourable minor allele frequency and call rate, we tested for a linear regression between the allele type and either the female or the male median shock avoidance scores. β1, t, and P are as explained for S2 Table. We list SNPs with P< 0.0005 in at least one gender. Annotations are based on Drosophila melanogaster reference genome version 5.35 and the FlyBase [1]. (XLSX) [file pone.0126986.s006.xlsx]

## Sheet: Table S3
SNP locus	β1 (Female)	Standard error (Female)	t (Female)	P (Female)	β1 (Male)	Standard error (Male)	t (Male)	P (Male)	Annotation [type, gene symbol (FlyBase ID)]
X.13506696	11.645	2.17073	5.36453	5.31776e-06	7.04978	1.93735	3.63888	0.000874778	missense, BthD (unknown FlyBase_ID)
X.14521640	12.8057	2.43229	5.26487	7.19547e-06	7.59945	2.11654	3.59051	0.00100179	intronic, NetA (FBgn0015773)
X.14521645	12.1843	2.36375	5.15465	9.35843e-06	7.18141	2.04409	3.51325	0.00121322	intronic, NetA (FBgn0015773)
X.14521610	13.4298	2.67072	5.02852	1.57762e-05	8.41746	2.2675	3.71222	0.000732557	intronic, NetA (FBgn0015773)
X.14521606	12.7979	2.55929	5.00058	1.60147e-05	7.81942	2.17855	3.58928	0.00100525	intronic, NetA (FBgn0015773)
X.14521639	12.5324	2.54647	4.92148	2.17089e-05	6.87561	2.16814	3.1712	0.00321009	intronic, NetA (FBgn0015773)
X.13507000	11.3851	2.32917	4.88803	2.24895e-05	7.21001	1.94126	3.71409	0.000707648	synonymous, BthD (unknown FlyBase_ID)
X.14521697	12.6013	2.57942	4.88532	2.58522e-05	6.63579	2.13098	3.11395	0.00380162	intronic, NetA (FBgn0015773)
X.14521695	11.9218	2.49678	4.77485	3.35772e-05	6.2304	2.04718	3.04341	0.00449001	intronic, NetA (FBgn0015773)
X.13506982	10.9832	2.33053	4.71277	3.60176e-05	6.89374	1.93755	3.55797	0.00107034	synonymous, BthD (unknown FlyBase_ID)
X.13506991	10.9832	2.33053	4.71277	3.60176e-05	6.89374	1.93755	3.55797	0.00107034	missense, BthD (unknown FlyBase_ID)
X.3303873	20.376	4.22999	4.81703	5.4472e-05	8.12489	3.58099	2.2689	0.031808	intergenic, CG12535 (FBgn0029657)
X.13506491	10.8512	2.41321	4.49659	7.26304e-05	6.5371	2.02275	3.23179	0.00268035	synonymous, BthD (unknown FlyBase_ID)
X.13506470	10.5929	2.38019	4.45043	7.94377e-05	6.4078	1.98334	3.23082	0.00263846	synonymous, BthD (unknown FlyBase_ID)
X.13506604	10.5929	2.38019	4.45043	7.94377e-05	6.4078	1.98334	3.23082	0.00263846	missense, BthD (unknown FlyBase_ID)
X.13506744	10.5929	2.38019	4.45043	7.94377e-05	6.4078	1.98334	3.23082	0.00263846	missense, BthD (unknown FlyBase_ID)
X.13506805	10.5929	2.38019	4.45043	7.94377e-05	6.4078	1.98334	3.23082	0.00263846	intronic, BthD (unknown FlyBase_ID)
X.8744862	-10.8606	2.46731	-4.4018	9.62235e-05	-6.80918	1.97	-3.45643	0.00145381	intergenic, CG12075 (unknown FlyBase_ID) // intergenic, Lim1 (unknown FlyBase_ID)
X.18126012	12.0808	2.75427	4.38623	0.000111074	7.4945	2.23877	3.34759	0.00204753	intergenic, CG33639 (FBgn0053639) // intergenic, upd2 (unknown FlyBase_ID)
X.3135283	11.0719	2.46716	4.48773	0.000112348	6.2394	2.25114	2.77166	0.00980057	intergenic, ng2 (unknown FlyBase_ID) // intergenic, ng3 (unknown FlyBase_ID) // intronic, dnc (FBgn0000479)
X.13506515	9.92692	2.28316	4.34788	0.000112858	6.06797	1.98278	3.06033	0.00422673	synonymous, BthD (unknown FlyBase_ID)
X.18132000	10.9382	2.5333	4.31775	0.000123354	7.45624	1.95586	3.81225	0.000535449	intergenic, CG33639 (FBgn0053639) // intergenic, upd2 (unknown FlyBase_ID)
X.3135074	11.205	2.56743	4.36431	0.000131488	6.50783	2.15706	3.01699	0.00506552	intergenic, ng2 (unknown FlyBase_ID) // intergenic, ng3 (unknown FlyBase_ID) // intronic, dnc (FBgn0000479)
X.3134113	11.2698	2.70055	4.17313	0.000181336	6.72475	2.23516	3.00862	0.00476822	UTR, dnc (FBgn0000479) // UTR, ng2 (unknown FlyBase_ID)
X.3134126	11.2698	2.70055	4.17313	0.000181336	6.72475	2.23516	3.00862	0.00476822	UTR, dnc (FBgn0000479) // UTR, ng2 (unknown FlyBase_ID)
X.14521545	11.7377	2.84522	4.12542	0.000216866	6.7758	2.37593	2.85185	0.00724562	intronic, NetA (FBgn0015773)
X.3134714	11.0009	2.68912	4.0909	0.000239815	5.55753	2.23061	2.49149	0.0176093	intergenic, ng2 (unknown FlyBase_ID) // intergenic, ng3 (unknown FlyBase_ID) // intronic, dnc (FBgn0000479)
X.8744861	-10.205	2.4994	-4.08298	0.000245401	-6.04942	2.0675	-2.92596	0.00599406	intergenic, CG12075 (unknown FlyBase_ID) // intergenic, Lim1 (unknown FlyBase_ID)
X.4896104	-9.86093	2.43034	-4.05743	0.000254866	-7.02632	1.89787	-3.70221	0.000711761	intergenic, CG12680 (unknown FlyBase_ID) // intergenic, ovo (FBgn0003028)
X.4896111	-9.86093	2.43034	-4.05743	0.000254866	-7.02632	1.89787	-3.70221	0.000711761	intergenic, CG12680 (unknown FlyBase_ID) // intergenic, ovo (FBgn0003028)
X.14600913	-10.1451	2.49466	-4.06671	0.000257291	-7.6786	1.83285	-4.18942	0.000179866	intergenic, CG32595 (unknown FlyBase_ID) // intergenic, CG43088 (FBgn0262534) // intronic, NetB (FBgn0015774)
X.3804420	10.0738	2.48554	4.05294	0.000278153	6.24109	2.01467	3.09782	0.00389493	intronic, CG42541 (FBgn0260658)
X.8241126	-12.2372	3.03412	-4.0332	0.000283578	-7.89886	2.55696	-3.08916	0.00391806	intergenic, CG1387 (unknown FlyBase_ID) // intergenic, CG15344 (unknown FlyBase_ID)
X.13959289	15.6903	3.92937	3.99308	0.000307635	9.74697	3.19891	3.04697	0.00431103	intergenic, Ste:CG33236 (FBgn0053236) // intergenic, tRNA:S474:12Eh (unknown FlyBase_ID)
X.3788688	14.1601	3.57676	3.9589	0.000339844	6.77391	3.05533	2.21708	0.0330204	intergenic, CG15239 (unknown FlyBase_ID) // intergenic, CG42541 (FBgn0260658)
X.19567994	-14.1111	3.58213	-3.9393	0.000359779	-7.4863	3.0088	-2.48814	0.0176065	intronic, et (unknown FlyBase_ID)
X.16436991	-9.71368	2.48219	-3.91336	0.00038792	-8.35675	1.7704	-4.72026	3.52087e-05	intergenic, CG9902 (unknown FlyBase_ID) // intergenic, CG9903 (FBgn0030756)
X.18129026	10.2392	2.61105	3.92148	0.000420233	7.15634	1.9458	3.67784	0.000831109	intergenic, CG33639 (FBgn0053639) // intergenic, upd2 (unknown FlyBase_ID)
X.3134026	10.3995	2.68281	3.87633	0.000431814	5.56963	2.24334	2.48274	0.0178348	intergenic, CG14265 (unknown FlyBase_ID) // intergenic, ng2 (unknown FlyBase_ID) // intronic, dnc (FBgn0000479)
X.3135109	12.0005	3.0393	3.94844	0.000439883	6.32631	2.59148	2.4412	0.0207536	intergenic, ng2 (unknown FlyBase_ID) // intergenic, ng3 (unknown FlyBase_ID) // intronic, dnc (FBgn0000479)
X.3088659	-15.3442	3.96716	-3.86781	0.000442585	-8.82676	3.27228	-2.69744	0.0105653	intronic, dnc (FBgn0000479)
X.1896278	10.3698	2.68599	3.86071	0.000451758	6.74186	2.15213	3.13264	0.00343471	synonymous, Hr4 (FBgn0023546) // synonymous, CG42527 (FBgn0260432)
X.1896394	10.3698	2.68599	3.86071	0.000451758	6.74186	2.15213	3.13264	0.00343471	intronic, Hr4 (FBgn0023546) // intronic, CG42527 (FBgn0260432)
X.1896440	10.3698	2.68599	3.86071	0.000451758	6.74186	2.15213	3.13264	0.00343471	intronic, Hr4 (FBgn0023546) // intronic, CG42527 (FBgn0260432)
X.19424955	9.41622	2.36815	3.97619	0.000471324	4.70528	2.18786	2.15063	0.040617	intergenic, CG12231 (FBgn0031026) // intergenic, CoRest (FBgn0261573)
X.12348181	-13.8494	3.61039	-3.83598	0.000485162	-8.42906	2.93872	-2.86828	0.00686109	intergenic, CG15927 (unknown FlyBase_ID) // intergenic, Pkcdelta (FBgn0259680)
X.2441777	9.07985	2.51346	3.61249	0.000918011	7.35016	1.86349	3.94431	0.000354582	intergenic, pdfr (FBgn0260753) // intergenic, trol (FBgn0261451)
X.12393001	8.4268	2.35612	3.57655	0.00109917	6.85004	1.75525	3.9026	0.000443232	intergenic, CG42251 (unknown FlyBase_ID) // intergenic, snoRNA:Me18S-G894 (unknown FlyBase_ID) // intronic, CG2556 (unknown FlyBase_ID)
X.3625934	12.7928	3.87248	3.3035	0.00247659	10.9819	2.41745	4.54279	8.44329e-05	intronic, tlk (FBgn0086899)
X.16437039	8.28229	2.54707	3.2517	0.00249344	7.19348	1.84713	3.89441	0.000409813	intergenic, CG9902 (unknown FlyBase_ID) // intergenic, CG9903 (FBgn0030756)
X.6616092	13.1294	4.18212	3.13941	0.00337322	11.5874	3.02364	3.83226	0.000490381	missense, CG3168 (unknown FlyBase_ID)
X.6616122	13.1294	4.18212	3.13941	0.00337322	11.5874	3.02364	3.83226	0.000490381	missense, CG3168 (unknown FlyBase_ID)
X.17566754	-8.25562	2.66913	-3.09299	0.00381688	-7.95704	1.85778	-4.28308	0.000130923	UTR, CG32556 (unknown FlyBase_ID)
X.16436913	-8.18569	2.63152	-3.11063	0.00383472	-7.51988	1.89249	-3.97354	0.000362679	intergenic, CG9902 (unknown FlyBase_ID) // intergenic, CG9903 (FBgn0030756)
X.13913377	11.7816	3.82018	3.08405	0.00397113	11.393	2.68265	4.24693	0.000151947	intergenic, tRNA:R:12Ed (unknown FlyBase_ID) // intergenic, tRNA:S774:12Ec (unknown FlyBase_ID)
X.2773564	-8.28921	2.68884	-3.08281	0.00398412	-7.41786	1.93098	-3.84151	0.000492526	intergenic, CG14417 (unknown FlyBase_ID) // intergenic, CG14418 (unknown FlyBase_ID)
X.2773579	-8.28921	2.68884	-3.08281	0.00398412	-7.41786	1.93098	-3.84151	0.000492526	intergenic, CG14417 (unknown FlyBase_ID) // intergenic, CG14418 (unknown FlyBase_ID)
X.2773593	-8.28921	2.68884	-3.08281	0.00398412	-7.41786	1.93098	-3.84151	0.000492526	intergenic, CG14417 (unknown FlyBase_ID) // intergenic, CG14418 (unknown FlyBase_ID)
X.13323223	-7.90144	2.59688	-3.04266	0.00442719	-7.49687	1.90337	-3.93873	0.00037261	intergenic, CG32635 (unknown FlyBase_ID) // intergenic, Set2 (FBgn0030486)
X.20192024	-7.70281	2.61513	-2.94548	0.00562188	-7.75839	1.79767	-4.31581	0.000118777	intergenic, CG1504 (unknown FlyBase_ID) // intergenic, CG1631 (unknown FlyBase_ID)
X.2588453	8.23351	2.81727	2.92251	0.00604755	8.11466	1.9507	4.15987	0.000196109	intergenic, CG2650 (unknown FlyBase_ID) // intergenic, CG2658 (unknown FlyBase_ID)
X.7148581	-7.77973	2.75772	-2.82107	0.00793399	-7.63483	1.83168	-4.16822	0.000199426	intergenic, CG1958 (unknown FlyBase_ID) // intergenic, CG9650 (FBgn0029939)
X.9892662	11.1884	4.1197	2.71583	0.0102003	13.5148	2.83888	4.76061	3.29925e-05	intronic, CG32694 (unknown FlyBase_ID)
X.18987648	-7.36684	2.73176	-2.69673	0.0106952	-7.54182	1.87901	-4.01372	0.000300045	intergenic, CG15882 (FBgn0030983) // intergenic, CG7423 (FBgn0030982)
X.13322560	7.45452	2.73209	2.72851	0.0112542	7.50466	1.87447	4.00362	0.000463117	intergenic, CG32635 (unknown FlyBase_ID) // intergenic, Set2 (FBgn0030486)
X.9943983	8.7187	3.44253	2.53265	0.0158224	9.54561	2.35291	4.05694	0.000255234	synonymous, CG15313 (FBgn0030173)
X.18987640	-6.64121	2.81368	-2.36032	0.0239618	-7.38044	1.92178	-3.84043	0.000494048	intergenic, CG15882 (FBgn0030983) // intergenic, CG7423 (FBgn0030982)
X.13031481	7.99078	3.48818	2.29082	0.0281109	8.9782	2.29059	3.9196	0.000393704	intergenic, CG32645 (unknown FlyBase_ID) // intergenic, CG4330 (unknown FlyBase_ID)
X.13029812	7.73776	3.50705	2.20634	0.033826	9.28893	2.38127	3.90082	0.00040227	intergenic, CG32645 (unknown FlyBase_ID) // intergenic, CG4330 (unknown FlyBase_ID)
X.7854963	6.4721	2.99869	2.15831	0.0407039	7.71268	1.92175	4.01336	0.000478725	intronic, sws (FBgn0003656)
X.9956733	7.8594	3.7503	2.09567	0.043206	9.78906	2.54084	3.85269	0.000462335	intronic, CG15312 (unknown FlyBase_ID) // intronic, Gr9a (unknown FlyBase_ID)
X.9956758	7.8594	3.7503	2.09567	0.043206	9.78906	2.54084	3.85269	0.000462335	synonymous, CG15312 (unknown FlyBase_ID) // synonymous, Gr9a (unknown FlyBase_ID)
X.9094083	7.3614	3.52948	2.08569	0.0441559	9.31499	2.37845	3.91642	0.000384489	synonymous, su(r) (unknown FlyBase_ID)
X.13029699	6.73544	3.2735	2.05756	0.0471418	8.52865	2.20805	3.86252	0.00046379	intergenic, CG32645 (unknown FlyBase_ID) // intergenic, CG4330 (unknown FlyBase_ID)
X.9901117	7.66775	3.7613	2.03859	0.0488871	10.1204	2.50452	4.04084	0.000267564	intergenic, CG32694 (unknown FlyBase_ID) // intergenic, CG33557 (unknown FlyBase_ID)
X.2279971	-	-	-	P>0.05	10.4337	2.05047	5.08842	2.96543e-05	intronic, PsGEF (FBgn0040387)
X.7980794	-	-	-	P>0.05	8.15253	1.95782	4.16409	0.000193706	intergenic, CG2256 (FBgn0029995)
X.9958247	-	-	-	P>0.05	9.58175	2.47161	3.87672	0.000445291	intergenic, CG32685 (unknown FlyBase_ID) // intergenic, Gr9a (unknown FlyBase_ID) // intronic, CG15312 (unknown FlyBase_ID)
X.8174848	-	-	-	P>0.05	7.58337	1.91096	3.96836	0.000457381	intergenic, CG1636 (FBgn0030030) // intergenic, nAcRalpha-7E (FBgn0015519)
X.12575490	-	-	-	P>0.05	11.6289	3.0192	3.85167	0.0004637	intergenic, CR33963 (unknown FlyBase_ID) // intergenic, Smr (unknown FlyBase_ID)
X.13030958	-	-	-	P>0.05	11.5874	3.02364	3.83226	0.000490381	intergenic, CG32645 (unknown FlyBase_ID) // intergenic, CG4330 (unknown FlyBase_ID)
