# Supplementary material for: Genome-Wide Association Analyses Point to Candidate Genes for Electric Shock Avoidance in Drosophila melanogaster
Source: PLoS One. 2015 May 18;10(5):e0126986. doi: 10.1371/journal.pone.0126986 (PMC4436303; doi:10.1371/journal.pone.0126986)
Supplement: S4 Table — We list the candidate shock avoidance genes revealed by expression level- and/ or SNP-associations (from S1–S3 Tables). In constructing this list, the probe-sets and SNPs with ambiguous annotation were excluded. Independent validation refers to the results presented in Figs 4 and 5 as well as S7 Table. (XLSX) [file pone.0126986.s007.xlsx]

## Sheet: Table S4
FlyBase ID	Gene symbol	Association of expression level?	Association of SNP?	Independent validation?	Relevant for nociception? [Reference]	Relevant for shock-reinforced learning? [Reference]	Relevant for bristles? [Reference]
FBgn0039620	rad50	Yes	No	Yes	-	-	[13]
FBgn0010414	Brd	Yes	No	Yes	-	-	[12]
FBgn0027598	Rca1	Yes	No	Yes	[2]	-	[11]
FBgn0259213	CG3711	Yes	No	Yes	[2]	[Present Fig. S3]	-
FBgn0026611	CG13397	Yes	No	Yes	-	-	-
FBgn0040505	CG5731	Yes	No	Yes	-	-	-
FBgn0086782	CG15107	Yes	No	Yes	-	-	-
FBgn0003501	wat	Yes	Yes	No	-	-	-
FBgn0259481	CG16865	Yes	No	No	-	-	-
FBgn0004449	Cyp4d21	Yes	No	No	-	-	-
FBgn0053512	CG13793	Yes	No	No	-	-	-
FBgn0085376	CG15170	Yes	No	No	-	-	-
FBgn0035581	Tsp42Ei	Yes	No	No	-	-	-
FBgn0035906	CG3290	Yes	No	No	-	-	-
FBgn0028540	gish	No	Yes	-	[2]	[4]	[11]
FBgn0259482	dnc	Yes	Yes	-	[3]	[6]	[11]
FBgn0052006	mask	No	Yes	-	[2]	-	[11]
FBgn0039659	milt	No	Yes	-	[2]	-	[11]
FBgn0250823	mRpL41	Yes	No	-	[2]	-	[11]
FBgn0000479	mRpL46	Yes	No	-	[2]	-	[11]
FBgn0032006	Abd-B	No	Yes	-	-	-	[11]
FBgn0032586	wg	No	Yes	-	-	-	[11]
FBgn0032587	Ser	No	Yes	-	-	-	[11]
FBgn0037295	Sox15	No	Yes	-	-	-	[11]
FBgn0029995	Xpd	No	Yes	-	-	-	[11]
FBgn0032897	cindr	No	Yes	-	-	-	[11]
FBgn0042135	CG9008	No	Yes	-	-	-	[11]
FBgn0050460	Pvr	No	Yes	-	-	-	[11]
FBgn0053276	Tpr2	No	Yes	-	-	-	[11]
FBgn0267339	CG5953	No	Yes	-	-	-	[11]
FBgn0000037	dpr16	No	Yes	-	-	-	[11]
FBgn0002306	Cad99C	No	Yes	-	-	-	[11]
FBgn0034728	CG30015	No	Yes	-	-	-	[11]
FBgn0000216	4EHP	No	Yes	-	-	-	[11]
FBgn0043884	mbl	No	Yes	-	-	-	[11]
FBgn0262872	Pde11	No	Yes	-	-	-	[11]
FBgn0017551	Tab2	No	Yes	-	-	-	[11]
FBgn0034001	mRpS34	No	Yes	-	-	-	[11]
FBgn0035272	CG42541	No	Yes	-	-	-	[11]
FBgn0000015	tinc	No	Yes	-	-	-	[11]
FBgn0004009	CG42747	No	Yes	-	-	-	[11]
FBgn0004197	CG32556	No	Yes	-	-	-	[11]
FBgn0005613	fl(2)d	Yes	No	-	-	-	[11]
FBgn0015844	l(1)sc	Yes	No	-	-	-	[11]
FBgn0039709	Cyp1	Yes	No	-	-	-	[11]
FBgn0050015	140up	Yes	No	-	-	-	[11]
FBgn0053100	Clp	Yes	No	-	-	-	[11]
FBgn0053197	CG8083	Yes	No	-	-	-	[11]
FBgn0085370	koi	Yes	No	-	-	-	[11]
FBgn0086358	CG18273	Yes	No	-	-	-	[11]
FBgn0260460	CG3040	Yes	No	-	-	-	[11]
FBgn0260658	CG12541	Yes	No	-	-	-	[11]
FBgn0261649	CG1578	Yes	No	-	-	-	[11]
FBgn0261801	Clic	Yes	No	-	-	-	[11]
FBgn0263258	mRpL48	Yes	No	-	-	-	[11]
FBgn0000662	borr	Yes	No	-	-	-	[11]
FBgn0002561	Tsp47F	Yes	No	-	-	-	[11]
FBgn0004432	Cib2	Yes	No	-	-	-	[11]
FBgn0010340	CG13578	Yes	No	-	-	-	[11]
FBgn0015621	mRpL17	Yes	No	-	-	-	[11]
FBgn0025709	CG13936	Yes	No	-	-	-	[11]
FBgn0028954	CG13806	Yes	No	-	-	-	[11]
FBgn0029525	IntS10	Yes	No	-	-	-	[11]
FBgn0029925	CG7120	Yes	No	-	-	-	[11]
FBgn0029930	CG10435	Yes	No	-	-	-	[11]
FBgn0030336	CG8483	Yes	No	-	-	-	[11]
FBgn0030529	soti	Yes	No	-	-	-	[11]
FBgn0031357	mRpL11	Yes	No	-	-	-	[11]
FBgn0032105	CG3739	Yes	No	-	-	-	[11]
FBgn0033629	CG45058	Yes	No	-	-	-	[11]
FBgn0034558	Ssadh	Yes	No	-	-	-	[11]
FBgn0035000	CG15345	Yes	No	-	-	-	[11]
FBgn0035122	CG31251	Yes	No	-	-	-	[11]
FBgn0035282	CG31612	Yes	No	-	-	-	[11]
FBgn0035325	Ddr	Yes	No	-	-	-	[11]
FBgn0035462	CG33993	Yes	No	-	-	-	[11]
FBgn0035888	Nlg4	Yes	No	-	-	-	[11]
FBgn0037539	CG12484	Yes	No	-	-	-	[11]
FBgn0038126	beat-VII	Yes	No	-	-	-	[11]
FBgn0038225	Camta	Yes	No	-	-	-	[11]
FBgn0038234	CG42741	Yes	No	-	-	-	[11]
FBgn0038702	scaf6	Yes	No	-	-	-	[11]
FBgn0039000	CG43444	Yes	No	-	-	-	[11]
FBgn0039349	tlk	Yes	Yes	-	-	-	[10]
FBgn0040928	LanA	No	Yes	-	-	-	[10]
FBgn0051251	pnt	No	Yes	-	-	-	[10]
FBgn0051612	Sdc	No	Yes	-	-	-	[10]
FBgn0053531	Amph	No	Yes	-	-	-	[10]
FBgn0053993	Sema-5c	No	Yes	-	-	-	[10]
FBgn0083975	Doa	No	Yes	-	-	-	[10]
FBgn0086604	dnr1	No	Yes	-	-	-	[10]
FBgn0250908	CG7560	Yes	No	-	-	-	[10]
FBgn0259234	lilli	Yes	No	-	-	-	[10]
FBgn0261705	sgl	Yes	No	-	-	-	[10]
FBgn0261872	CG42313	Yes	Yes	-	-	-	[10,11]
FBgn0263392	sm	No	Yes	-	-	-	[10,11]
FBgn0086899	lola	No	Yes	-	-	-	[10,11]
FBgn0002526	caps	No	Yes	-	-	-	[10,11]
FBgn0003118	Myo31DF	No	Yes	-	-	-	[10,11]
FBgn0010415	scrib	No	Yes	-	-	-	[10,11]
FBgn0027356	sca	Yes	No	-	-	-	[10,11]
FBgn0250876	Lk6	Yes	No	-	-	-	[10,11]
FBgn0259220	Src64B	No	Yes	-	-	[9]	-
FBgn0260866	Mob2	Yes	No	-	-	[9]	-
FBgn0036157	amn	Yes	No	-	[3]	[5]	-
FBgn0041111	Alk	No	Yes	-	-	[7]	-
FBgn0261445	AGO1	No	Yes	-	-	[8]	-
FBgn0003435	Ten-m	No	Yes	-	[2]	-	-
FBgn0005630	dpr4	No	Yes	-	[2]	-	-
FBgn0023095	CG34347	No	Yes	-	[2]	-	-
FBgn0086347	CG17150	Yes	No	-	[2]	-	-
FBgn0261263	GstO2	Yes	No	-	[2]	-	-
FBgn0003326	CG14506	Yes	No	-	[2]	-	-
FBgn0017581	CG32006	Yes	No	-	[2]	-	-
FBgn0040344	Mob3	Yes	No	-	[2]	-	-
FBgn0002643	SerT	Yes	Yes	-	-	-	-
FBgn0002945	CG2256	Yes	Yes	-	-	-	-
FBgn0003255	CG9336	Yes	Yes	-	-	-	-
FBgn0003319	CG18812	Yes	Yes	-	-	-	-
FBgn0003656	CG30460	Yes	Yes	-	-	-	-
FBgn0003890	CG33276	Yes	Yes	-	-	-	-
FBgn0004369	p38c	Yes	Yes	-	-	-	-
FBgn0004842	mAcR-60C	No	Yes	-	-	-	-
FBgn0004872	sas	No	Yes	-	-	-	-
FBgn0004914	mam	No	Yes	-	-	-	-
FBgn0005536	nkd	No	Yes	-	-	-	-
FBgn0010228	rk	No	Yes	-	-	-	-
FBgn0013973	Sb	No	Yes	-	-	-	-
FBgn0013988	sws	No	Yes	-	-	-	-
FBgn0015129	betaTub97EF	No	Yes	-	-	-	-
FBgn0015721	Ptp99A	No	Yes	-	-	-	-
FBgn0015773	NepYr	No	Yes	-	-	-	-
FBgn0016123	piwi	No	Yes	-	-	-	-
FBgn0020503	Hnf4	No	Yes	-	-	-	-
FBgn0024232	Mbs	No	Yes	-	-	-	-
FBgn0025595	HmgZ	No	Yes	-	-	-	-
FBgn0026147	Gycbeta100B	No	Yes	-	-	-	-
FBgn0027586	Strn-Mlck	No	Yes	-	-	-	-
FBgn0028496	DopR2	No	Yes	-	-	-	-
FBgn0028516	king-tubby	No	Yes	-	-	-	-
FBgn0028538	NetA	No	Yes	-	-	-	-
FBgn0029657	Aph-4	No	Yes	-	-	-	-
FBgn0029896	CLIP-190	No	Yes	-	-	-	-
FBgn0030173	gprs	No	Yes	-	-	-	-
FBgn0030501	GRHR	No	Yes	-	-	-	-
FBgn0031055	CG16833	No	Yes	-	-	-	-
FBgn0031902	CG5867	No	Yes	-	-	-	-
FBgn0031969	CG30116	No	Yes	-	-	-	-
FBgn0031975	ZnT35C	No	Yes	-	-	-	-
FBgn0032066	sec71	No	Yes	-	-	-	-
FBgn0032129	CG12535	No	Yes	-	-	-	-
FBgn0032242	CG3168	No	Yes	-	-	-	-
FBgn0032635	CG15313	No	Yes	-	-	-	-
FBgn0032783	BthD	No	Yes	-	-	-	-
FBgn0032965	et	No	Yes	-	-	-	-
FBgn0033368	Wnt6	No	Yes	-	-	-	-
FBgn0033924	pes	No	Yes	-	-	-	-
FBgn0033926	Tg	No	Yes	-	-	-	-
FBgn0034031	CG9463	No	Yes	-	-	-	-
FBgn0034066	jp	No	Yes	-	-	-	-
FBgn0034155	CG5355	No	Yes	-	-	-	-
FBgn0034537	CG15141	No	Yes	-	-	-	-
FBgn0034605	CG10237	No	Yes	-	-	-	-
FBgn0034606	CG11629	No	Yes	-	-	-	-
FBgn0035041	CG13743	No	Yes	-	-	-	-
FBgn0035169	CG8613	No	Yes	-	-	-	-
FBgn0035429	Arc1	No	Yes	-	-	-	-
FBgn0035437	CG12963	No	Yes	-	-	-	-
FBgn0035936	CG8397	No	Yes	-	-	-	-
FBgn0036446	unc-104	No	Yes	-	-	-	-
FBgn0036732	DMAP1	No	Yes	-	-	-	-
FBgn0036778	CG15661	No	Yes	-	-	-	-
FBgn0036782	ASPP	No	Yes	-	-	-	-
FBgn0036801	CG13594	No	Yes	-	-	-	-
FBgn0037153	CG13890	No	Yes	-	-	-	-
FBgn0038084	CG12017	No	Yes	-	-	-	-
FBgn0038810	CG11526	No	Yes	-	-	-	-
FBgn0038881	Tsp66E	No	Yes	-	-	-	-
FBgn0039055	CG9384	No	Yes	-	-	-	-
FBgn0039207	Oatp74D	No	Yes	-	-	-	-
FBgn0039696	Cyp312a1	No	Yes	-	-	-	-
FBgn0039728	CG7320	No	Yes	-	-	-	-
FBgn0039733	MYPT-75D	No	Yes	-	-	-	-
FBgn0039754	olf413	No	Yes	-	-	-	-
FBgn0039755	beat-Vc	No	Yes	-	-	-	-
FBgn0039972	Srp72	No	Yes	-	-	-	-
FBgn0040387	CG16791	No	Yes	-	-	-	-
FBgn0040496	Rassf	No	Yes	-	-	-	-
FBgn0040765	CG5789	No	Yes	-	-	-	-
FBgn0050009	CG7837	No	Yes	-	-	-	-
FBgn0051249	CG7896	No	Yes	-	-	-	-
FBgn0051265	CG11504	No	Yes	-	-	-	-
FBgn0051619	CG9747	No	Yes	-	-	-	-
FBgn0051816	CG15531	No	Yes	-	-	-	-
FBgn0052264	CG17018	No	Yes	-	-	-	-
FBgn0052296	PsGEF	No	Yes	-	-	-	-
FBgn0052694	CG17104	No	Yes	-	-	-	-
FBgn0052982	luna	No	Yes	-	-	-	-
FBgn0052984	CR30009	No	Yes	-	-	-	-
FBgn0052985	CG31249	No	Yes	-	-	-	-
FBgn0053147	CG31265	No	Yes	-	-	-	-
FBgn0053296	CG31619	No	Yes	-	-	-	-
FBgn0053556	CG31816	No	Yes	-	-	-	-
FBgn0058006	CG32264	No	Yes	-	-	-	-
FBgn0083919	Mrtf	No	Yes	-	-	-	-
FBgn0083950	CG32694	No	Yes	-	-	-	-
FBgn0083959	CG32982	No	Yes	-	-	-	-
FBgn0085213	CG32984	No	Yes	-	-	-	-
FBgn0085391	CG32985	No	Yes	-	-	-	-
FBgn0085396	Hs3st-A	No	Yes	-	-	-	-
FBgn0085408	CG33296	No	Yes	-	-	-	-
FBgn0085415	form3	No	Yes	-	-	-	-
FBgn0085450	CG40006	No	Yes	-	-	-	-
FBgn0086361	Zasp52	No	Yes	-	-	-	-
FBgn0086450	CG34114	No	Yes	-	-	-	-
FBgn0259141	trpm	No	Yes	-	-	-	-
FBgn0259210	CG34184	No	Yes	-	-	-	-
FBgn0259682	CG34362	No	Yes	-	-	-	-
FBgn0259683	CG34367	No	Yes	-	-	-	-
FBgn0259878	Shroom	No	Yes	-	-	-	-
FBgn0261262	CG34386	No	Yes	-	-	-	-
FBgn0261365	Snoo	No	Yes	-	-	-	-
FBgn0261545	alph	No	Yes	-	-	-	-
FBgn0261551	su(r)	No	Yes	-	-	-	-
FBgn0261953	CG42256	No	Yes	-	-	-	-
FBgn0261988	prom	No	Yes	-	-	-	-
FBgn0261999	CG42351	No	Yes	-	-	-	-
FBgn0262476	Ir40a	No	Yes	-	-	-	-
FBgn0014417	Fs	No	Yes	-	-	-	-
FBgn0032192	CG42613	No	Yes	-	-	-	-
FBgn0041702	Ir75c	No	Yes	-	-	-	-
FBgn0028919	CG42663	No	Yes	-	-	-	-
FBgn0031925	CG42669	No	Yes	-	-	-	-
FBgn0031935	AP-2	No	Yes	-	-	-	-
FBgn0032733	Gprk2	No	Yes	-	-	-	-
FBgn0033130	CG42817	No	Yes	-	-	-	-
FBgn0034711	CG43066	No	Yes	-	-	-	-
FBgn0000150	awd	Yes	No	-	-	-	-
FBgn0000451	ect	Yes	No	-	-	-	-
FBgn0000473	Cyp6a2	Yes	No	-	-	-	-
FBgn0001128	Gpdh	Yes	No	-	-	-	-
FBgn0001259	in	Yes	No	-	-	-	-
FBgn0001263	inaD	Yes	No	-	-	-	-
FBgn0002284	Prosbeta6	Yes	No	-	-	-	-
FBgn0002781	mod(mdg4)	Yes	No	-	-	-	-
FBgn0002922	nau	Yes	No	-	-	-	-
FBgn0003137	Ppn	Yes	No	-	-	-	-
FBgn0003162	Pu	Yes	No	-	-	-	-
FBgn0003254	rib	Yes	No	-	-	-	-
FBgn0003375	Sgs5	Yes	No	-	-	-	-
FBgn0003714	tko	Yes	No	-	-	-	-
FBgn0003896	tup	Yes	No	-	-	-	-
FBgn0004407	DNApol-gamma35	Yes	No	-	-	-	-
FBgn0004431	LysX	Yes	No	-	-	-	-
FBgn0004465	Su(P)	Yes	No	-	-	-	-
FBgn0004511	dy	Yes	No	-	-	-	-
FBgn0010238	Lac	Yes	No	-	-	-	-
FBgn0010497	dmGlut	Yes	No	-	-	-	-
FBgn0010590	Prosbeta1	Yes	No	-	-	-	-
FBgn0011270	Pglym87	Yes	No	-	-	-	-
FBgn0011277	HLH4C	Yes	No	-	-	-	-
FBgn0011297	l(2)not	Yes	No	-	-	-	-
FBgn0011770	Gip	Yes	No	-	-	-	-
FBgn0014037	Su(Tpl)	Yes	No	-	-	-	-
FBgn0014179	gcm	Yes	No	-	-	-	-
FBgn0015550	tap	Yes	No	-	-	-	-
FBgn0015591	AstA	Yes	No	-	-	-	-
FBgn0016013	Faa	Yes	No	-	-	-	-
FBgn0016660	H15	Yes	No	-	-	-	-
FBgn0016675	Lectin-galC1	Yes	No	-	-	-	-
FBgn0022893	Df31	Yes	No	-	-	-	-
FBgn0024912	agt	Yes	No	-	-	-	-
FBgn0025615	Torsin	Yes	No	-	-	-	-
FBgn0025627	CG4194	Yes	No	-	-	-	-
FBgn0025630	CG4061	Yes	No	-	-	-	-
FBgn0026417	Hus1-like	Yes	No	-	-	-	-
FBgn0026582	Hmg-2	Yes	No	-	-	-	-
FBgn0027053	CSN5	Yes	No	-	-	-	-
FBgn0027103	Sec10	Yes	No	-	-	-	-
FBgn0027548	nito	Yes	No	-	-	-	-
FBgn0027549	CG7927	Yes	No	-	-	-	-
FBgn0027581	CG6191	Yes	No	-	-	-	-
FBgn0027790	GV1	Yes	No	-	-	-	-
FBgn0028399	TMS1	Yes	No	-	-	-	-
FBgn0028687	Rpt1	Yes	No	-	-	-	-
FBgn0028999	nerfin-1	Yes	No	-	-	-	-
FBgn0029091	CS-2	Yes	No	-	-	-	-
FBgn0029754	CG15930	Yes	No	-	-	-	-
FBgn0029915	CG14434	Yes	No	-	-	-	-
FBgn0029975	CG1444	Yes	No	-	-	-	-
FBgn0029997	CG2258	Yes	No	-	-	-	-
FBgn0030048	CG12112	Yes	No	-	-	-	-
FBgn0030245	CG1637	Yes	No	-	-	-	-
FBgn0030362	regucalcin	Yes	No	-	-	-	-
FBgn0030377	CG1924	Yes	No	-	-	-	-
FBgn0030581	CG14408	Yes	No	-	-	-	-
FBgn0030638	CG11655	Yes	No	-	-	-	-
FBgn0030666	CG12708	Yes	No	-	-	-	-
FBgn0030667	CG15599	Yes	No	-	-	-	-
FBgn0030757	CG9902	Yes	No	-	-	-	-
FBgn0030799	CG4872	Yes	No	-	-	-	-
FBgn0030899	Her	Yes	No	-	-	-	-
FBgn0030914	CG6106	Yes	No	-	-	-	-
FBgn0031032	CG14204	Yes	No	-	-	-	-
FBgn0031110	Obp19b	Yes	No	-	-	-	-
FBgn0031114	cactin	Yes	No	-	-	-	-
FBgn0031196	CG17599	Yes	No	-	-	-	-
FBgn0031219	CG13694	Yes	No	-	-	-	-
FBgn0031249	CG11911	Yes	No	-	-	-	-
FBgn0031263	CG2789	Yes	No	-	-	-	-
FBgn0031285	CG3662	Yes	No	-	-	-	-
FBgn0031286	CG3862	Yes	No	-	-	-	-
FBgn0031361	CG17652	Yes	No	-	-	-	-
FBgn0031455	Snapin	Yes	No	-	-	-	-
FBgn0031469	CG18558	Yes	No	-	-	-	-
FBgn0031520	CG8837	Yes	No	-	-	-	-
FBgn0031670	CG3887	Yes	No	-	-	-	-
FBgn0031782	WDR79	Yes	No	-	-	-	-
FBgn0031999	CG8419	Yes	No	-	-	-	-
FBgn0032136	Apoltp	Yes	No	-	-	-	-
FBgn0032166	CG4619	Yes	No	-	-	-	-
FBgn0032289	CG6431	Yes	No	-	-	-	-
FBgn0032305	CG6700	Yes	No	-	-	-	-
FBgn0032315	CG14069	Yes	No	-	-	-	-
FBgn0032395	CG6734	Yes	No	-	-	-	-
FBgn0032405	CG14946	Yes	No	-	-	-	-
FBgn0032422	atilla	Yes	No	-	-	-	-
FBgn0032436	CG5418	Yes	No	-	-	-	-
FBgn0032596	Prosbeta4	Yes	No	-	-	-	-
FBgn0032860	CG15130	Yes	No	-	-	-	-
FBgn0032863	Cdc23	Yes	No	-	-	-	-
FBgn0032895	twit	Yes	No	-	-	-	-
FBgn0032907	CG9272	Yes	No	-	-	-	-
FBgn0032938	CG8671	Yes	No	-	-	-	-
FBgn0032988	Tif-IA	Yes	No	-	-	-	-
FBgn0033032	kune	Yes	No	-	-	-	-
FBgn0033083	Dpit47	Yes	No	-	-	-	-
FBgn0033127	Tsp42Ef	Yes	No	-	-	-	-
FBgn0033240	CG2906	Yes	No	-	-	-	-
FBgn0033427	CG1868	Yes	No	-	-	-	-
FBgn0033571	Rpb5	Yes	No	-	-	-	-
FBgn0033574	Spn47C	Yes	No	-	-	-	-
FBgn0033579	CG13229	Yes	No	-	-	-	-
FBgn0033603	Cpr47Ef	Yes	No	-	-	-	-
FBgn0033677	CG8321	Yes	No	-	-	-	-
FBgn0033792	CG13325	Yes	No	-	-	-	-
FBgn0033869	Cpr50Cb	Yes	No	-	-	-	-
FBgn0033875	CG6357	Yes	No	-	-	-	-
FBgn0034035	CG8207	Yes	No	-	-	-	-
FBgn0034072	Dg	Yes	No	-	-	-	-
FBgn0034093	CG15706	Yes	No	-	-	-	-
FBgn0034096	CG7786	Yes	No	-	-	-	-
FBgn0034166	CG6472	Yes	No	-	-	-	-
FBgn0034286	dpr13	Yes	No	-	-	-	-
FBgn0034314	nopo	Yes	No	-	-	-	-
FBgn0034321	CG14502	Yes	No	-	-	-	-
FBgn0034323	CG18537	Yes	No	-	-	-	-
FBgn0034429	CG18607	Yes	No	-	-	-	-
FBgn0034455	CG11007	Yes	No	-	-	-	-
FBgn0034470	Obp56d	Yes	No	-	-	-	-
FBgn0034513	CG13423	Yes	No	-	-	-	-
FBgn0034552	CG17999	Yes	No	-	-	-	-
FBgn0034568	CG3216	Yes	No	-	-	-	-
FBgn0034712	CG3264	Yes	No	-	-	-	-
FBgn0034727	mRpS29	Yes	No	-	-	-	-
FBgn0034769	Obp58c	Yes	No	-	-	-	-
FBgn0034782	CG12490	Yes	No	-	-	-	-
FBgn0034906	CG13561	Yes	No	-	-	-	-
FBgn0034920	CG5597	Yes	No	-	-	-	-
FBgn0035028	Start1	Yes	No	-	-	-	-
FBgn0035057	CG3880	Yes	No	-	-	-	-
FBgn0035091	CG3829	Yes	No	-	-	-	-
FBgn0035203	CG9149	Yes	No	-	-	-	-
FBgn0035233	Pex10	Yes	No	-	-	-	-
FBgn0035265	CG18173	Yes	No	-	-	-	-
FBgn0035434	Drsl5	Yes	No	-	-	-	-
FBgn0035518	CG15011	Yes	No	-	-	-	-
FBgn0035620	CG5150	Yes	No	-	-	-	-
FBgn0035631	Txl	Yes	No	-	-	-	-
FBgn0035813	CG8492	Yes	No	-	-	-	-
FBgn0035833	CG7565	Yes	No	-	-	-	-
FBgn0035900	ZC3H3	Yes	No	-	-	-	-
FBgn0036070	CG8072	Yes	No	-	-	-	-
FBgn0036106	CG6409	Yes	No	-	-	-	-
FBgn0036165	chrb	Yes	No	-	-	-	-
FBgn0036226	CG7252	Yes	No	-	-	-	-
FBgn0036248	ssp	Yes	No	-	-	-	-
FBgn0036249	CG11560	Yes	No	-	-	-	-
FBgn0036282	Smyd4	Yes	No	-	-	-	-
FBgn0036299	Tsf2	Yes	No	-	-	-	-
FBgn0036354	Poc1	Yes	No	-	-	-	-
FBgn0036366	CG10133	Yes	No	-	-	-	-
FBgn0036367	CG10116	Yes	No	-	-	-	-
FBgn0036405	CG6833	Yes	No	-	-	-	-
FBgn0036415	CG7768	Yes	No	-	-	-	-
FBgn0036671	CG9951	Yes	No	-	-	-	-
FBgn0036789	AstC-R2	Yes	No	-	-	-	-
FBgn0036813	Atg3	Yes	No	-	-	-	-
FBgn0036992	CG11796	Yes	No	-	-	-	-
FBgn0037070	CG11309	Yes	No	-	-	-	-
FBgn0037076	ebd2	Yes	No	-	-	-	-
FBgn0037165	CG11437	Yes	No	-	-	-	-
FBgn0037244	CG14647	Yes	No	-	-	-	-
FBgn0037412	Osi4	Yes	No	-	-	-	-
FBgn0037773	CG5359	Yes	No	-	-	-	-
FBgn0037788	CG3940	Yes	No	-	-	-	-
FBgn0037807	CG6293	Yes	No	-	-	-	-
FBgn0037817	Cyp12e1	Yes	No	-	-	-	-
FBgn0037832	Desi	Yes	No	-	-	-	-
FBgn0038100	Paip2	Yes	No	-	-	-	-
FBgn0038149	CG9796	Yes	No	-	-	-	-
FBgn0038286	CG6966	Yes	No	-	-	-	-
FBgn0038468	CG5225	Yes	No	-	-	-	-
FBgn0038541	TyrRII	Yes	No	-	-	-	-
FBgn0038552	CG18012	Yes	No	-	-	-	-
FBgn0038577	CG12321	Yes	No	-	-	-	-
FBgn0038734	CG11453	Yes	No	-	-	-	-
FBgn0038830	CG17272	Yes	No	-	-	-	-
FBgn0038897	CG5849	Yes	No	-	-	-	-
FBgn0038914	fit	Yes	No	-	-	-	-
FBgn0038918	CG6690	Yes	No	-	-	-	-
FBgn0038964	Nop56	Yes	No	-	-	-	-
FBgn0039027	CG7031	Yes	No	-	-	-	-
FBgn0039180	CG5715	Yes	No	-	-	-	-
FBgn0039198	CG5768	Yes	No	-	-	-	-
FBgn0039237	CG13640	Yes	No	-	-	-	-
FBgn0039241	CG11089	Yes	No	-	-	-	-
FBgn0039326	CG10562	Yes	No	-	-	-	-
FBgn0039408	CG14551	Yes	No	-	-	-	-
FBgn0039479	CG14257	Yes	No	-	-	-	-
FBgn0039523	CG12885	Yes	No	-	-	-	-
FBgn0039698	CG7789	Yes	No	-	-	-	-
FBgn0039737	CG7920	Yes	No	-	-	-	-
FBgn0039769	CG15534	Yes	No	-	-	-	-
FBgn0039970	CG17508	Yes	No	-	-	-	-
FBgn0040091	Ugt58Fa	Yes	No	-	-	-	-
FBgn0040256	Ugt86Dd	Yes	No	-	-	-	-
FBgn0040341	CG11664	Yes	No	-	-	-	-
FBgn0040629	CG18673	Yes	No	-	-	-	-
FBgn0040780	Atg10	Yes	No	-	-	-	-
FBgn0040794	CG13056	Yes	No	-	-	-	-
FBgn0041240	Gr57a	Yes	No	-	-	-	-
FBgn0041585	olf186-F	Yes	No	-	-	-	-
FBgn0041588	ligatin	Yes	No	-	-	-	-
FBgn0042199	CG13713	Yes	No	-	-	-	-
FBgn0044048	Ilp5	Yes	No	-	-	-	-
FBgn0050054	CG30054	Yes	No	-	-	-	-
FBgn0050088	CG30088	Yes	No	-	-	-	-
FBgn0050222	CG30222	Yes	No	-	-	-	-
FBgn0050265	CG30265	Yes	No	-	-	-	-
FBgn0050295	Ipk1	Yes	No	-	-	-	-
FBgn0050323	CG30323	Yes	No	-	-	-	-
FBgn0050375	CG30375	Yes	No	-	-	-	-
FBgn0050381	CG30381	Yes	No	-	-	-	-
FBgn0050395	CG30395	Yes	No	-	-	-	-
FBgn0050410	Rpi	Yes	No	-	-	-	-
FBgn0050441	CG30441	Yes	No	-	-	-	-
FBgn0050466	CG30466	Yes	No	-	-	-	-
FBgn0051259	CG31259	Yes	No	-	-	-	-
FBgn0051495	CG31495	Yes	No	-	-	-	-
FBgn0051668	CG31668	Yes	No	-	-	-	-
FBgn0051810	CG31810	Yes	No	-	-	-	-
FBgn0052163	CG32163	Yes	No	-	-	-	-
FBgn0052177	Ndfip	Yes	No	-	-	-	-
FBgn0052179	Krn	Yes	No	-	-	-	-
FBgn0052279	Drsl2	Yes	No	-	-	-	-
FBgn0052282	Drsl4	Yes	No	-	-	-	-
FBgn0052442	CG32442	Yes	No	-	-	-	-
FBgn0052773	CR32773	Yes	No	-	-	-	-
FBgn0053137	CG33137	Yes	No	-	-	-	-
FBgn0053177	CG33177	Yes	No	-	-	-	-
FBgn0053542	upd3	Yes	No	-	-	-	-
FBgn0053547	Rim	Yes	No	-	-	-	-
FBgn0053775	CG33775	Yes	No	-	-	-	-
FBgn0054026	CG34026	Yes	No	-	-	-	-
FBgn0054040	CG34040	Yes	No	-	-	-	-
FBgn0058053	CR40053	Yes	No	-	-	-	-
FBgn0058178	CG40178	Yes	No	-	-	-	-
FBgn0083945	CG34109	Yes	No	-	-	-	-
FBgn0083956	CG34120	Yes	No	-	-	-	-
FBgn0083979	Ir10a	Yes	No	-	-	-	-
FBgn0085276	CG34247	Yes	No	-	-	-	-
FBgn0085325	CG34296	Yes	No	-	-	-	-
FBgn0085365	yin	Yes	No	-	-	-	-
FBgn0085420	CG34391	Yes	No	-	-	-	-
FBgn0086134	Prosalpha2	Yes	No	-	-	-	-
FBgn0087011	CG41520	Yes	No	-	-	-	-
FBgn0250830	CG12547	Yes	No	-	-	-	-
FBgn0250843	Prosalpha6	Yes	No	-	-	-	-
FBgn0250910	Octbeta3R	Yes	No	-	-	-	-
FBgn0259150	CG42265	Yes	No	-	-	-	-
FBgn0259174	Nedd4	Yes	No	-	-	-	-
FBgn0259175	ome	Yes	No	-	-	-	-
FBgn0259229	CG42329	Yes	No	-	-	-	-
FBgn0259922	Skadu	Yes	No	-	-	-	-
FBgn0260756	CG42554	Yes	No	-	-	-	-
FBgn0260856	Membrin	Yes	No	-	-	-	-
FBgn0260971	CG42594	Yes	No	-	-	-	-
FBgn0260987	vtd	Yes	No	-	-	-	-
FBgn0261446	CG13377	Yes	No	-	-	-	-
FBgn0261566	CG42680	Yes	No	-	-	-	-
FBgn0261611	CG42700	Yes	No	-	-	-	-
FBgn0261806	CG42752	Yes	No	-	-	-	-
FBgn0261954	east	Yes	No	-	-	-	-
FBgn0262009	CG42827	Yes	No	-	-	-	-
FBgn0262032	CG44153	Yes	No	-	-	-	-
FBgn0262167	ana1	Yes	No	-	-	-	-
FBgn0262483	Rbp	Yes	No	-	-	-	-
FBgn0262820	CG43191	Yes	No	-	-	-	-
FBgn0262871	lute	Yes	No	-	-	-	-
FBgn0262898	CR43253	Yes	No	-	-	-	-
FBgn0263143	vret	Yes	No	-	-	-	-
FBgn0263233	robls54B	Yes	No	-	-	-	-
FBgn0263416	CG45263	Yes	No	-	-	-	-
