# Supplementary material for: Genome-Wide Association Analyses Point to Candidate Genes for Electric Shock Avoidance in Drosophila melanogaster
Source: PLoS One. 2015 May 18;10(5):e0126986. doi: 10.1371/journal.pone.0126986 (PMC4436303; doi:10.1371/journal.pone.0126986)
Supplement: S5 Table — (XLSX) [file pone.0126986.s008.xlsx]

## Sheet: Table S5
Biological Process	Annotation cluster 1: Enrichment Score 2.16
	Term	Fold Enrichment	P	FDR
	GO:0019730~antimicrobial humoral response	4.16229	0.000589315	0.972942
	GO:0051707~response to other organism	2.91361	0.00160573	2.63015
	GO:0006959~humoral immune response	3.51037	0.0020224	3.30194
	GO:0009607~response to biotic stimulus	2.70549	0.00300037	4.86164
	GO:0051704~multi-organism process	2.01401	0.0167821	24.4748
	GO:0002376~immune system process	1.76171	0.0650833	67.2471
	GO:0006955~immune response	1.72403	0.125112	89.1046
	Annotation cluster 2: Enrichment Score: 2.10
	Term	Fold Enrichment	P	FDR
	GO:0007399~nervous system development	1.87571	4.86661e-05	0.0806853
	GO:0006928~cell motion	2.19715	0.000746817	1.23146
	GO:0022008~neurogenesis	1.86844	0.000883752	1.45571
	GO:0048731~system development	1.43933	0.00104956	1.72659
	GO:0048699~generation of neurons	1.83246	0.00176466	2.88689
	GO:0007411~axon guidance	2.78506	0.00235646	3.83739
	GO:0048869~cellular developmental process	1.4684	0.00237515	3.86727
	GO:0000902~cell morphogenesis	1.84572	0.00237835	3.87238
	GO:0048856~anatomical structure development	1.35556	0.0024974	4.06246
	GO:0007409~axonogenesis	2.35443	0.00321278	5.19725
	GO:0030182~neuron differentiation	1.85217	0.00340341	5.49752
	GO:0048666~neuron development	1.93121	0.00382061	6.15154
	GO:0007275~multicellular organismal development	1.28882	0.00522709	8.32515
	GO:0030154~cell differentiation	1.42932	0.00673204	10.5985
	GO:0030030~cell projection organization	1.83597	0.00702012	11.0276
	GO:0048513~organ development	1.3753	0.0119015	18.0104
	GO:0009887~organ morphogenesis	1.51525	0.0135296	20.2226
	GO:0032989~cellular component morphogenesis	1.57492	0.0185294	26.6704
	GO:0009653~anatomical structure morphogenesis	1.32121	0.0203843	28.9354
	GO:0048858~cell projection morphogenesis	1.72995	0.026279	35.7048
	GO:0032502~developmental process	1.20429	0.0262876	35.7141
	GO:0000904~cell morphogenesis involved in differentiation	1.73085	0.0310003	40.6845
	GO:0032990~cell part morphogenesis	1.67246	0.0348771	44.5
	GO:0048812~neuron projection morphogenesis	1.73186	0.0362132	45.7608
	GO:0031175~neuron projection development	1.72583	0.036942	46.437
	GO:0048667~cell morphogenesis involved in neuron differentiation	1.71984	0.0382002	47.5859
	GO:0048468~cell development	1.35431	0.049525	56.9343
	GO:0032501~multicellular organismal process	1.09809	0.149008	93.1172
	GO:0016043~cellular component organization	1.08766	0.274286	99.5094
	Annotation cluster 3: Enrichment Score 1.31
	Term	Fold Enrichment	P	FDR
	GO:0009887~organ morphogenesis	1.51525	0.0135296	20.2226
	GO:0001751~compound eye photoreceptor cell differentiation	2.62487	0.013591	20.3048
	GO:0001754~eye photoreceptor cell differentiation	2.51173	0.0177061	25.6434
	GO:0046530~photoreceptor cell differentiation	2.27625	0.0311728	40.8594
	GO:0042051~compound eye photoreceptor development	3.29842	0.0340839	43.7386
	GO:0042462~eye photoreceptor cell development	3.23734	0.036552	46.0761
	GO:0042461~photoreceptor cell development	2.77486	0.0636526	66.4058
	GO:0001745~compound eye morphogenesis	1.63162	0.0872417	77.9974
	GO:0048749~compound eye development	1.51356	0.105871	84.3707
	GO:0007423~sensory organ development	1.42127	0.10947	85.3821
	GO:0048592~eye morphogenesis	1.51637	0.132102	90.4619
	GO:0001654~eye development	1.40415	0.165314	95.0064
	Annotation cluster 4: Enrichment Score 1.30
	Term	Fold Enrichment	P	FDR
	GO:0031987~locomotion involved in locomotory behavior	8.32459	0.0108942	16.6132
	GO:0001964~startle response	8.32459	0.0108942	16.6132
	GO:0048854~brain morphogenesis	8.32459	0.0108942	16.6132
	GO:0050905~neuromuscular process	7.76961	0.0132784	19.8849
	GO:0007420~brain development	1.9424	0.150091	93.2611
	GO:0009605~response to external stimulus	1.19533	0.503278	99.9991
	GO:0007626~locomotory behavior	1.12681	0.589684	100
	Annotation cluster 5: Enrichment Score 1.20
	Term	Fold Enrichment	P	FDR
	GO:0002168~instar larval development	3.64201	0.0233162	32.3819
	GO:0002164~larval development	2.9993	0.0282776	37.8588
	GO:0042335~cuticle development	1.821	0.375391	99.9593
	Annotation cluster 6: Enrichment Score 1.16
	Term	Fold Enrichment	P	FDR
	GO:0045454~cell redox homeostasis	3.29842	0.0340839	43.7386
	GO:0042592~homeostatic process	1.96624	0.0528157	59.3416
	GO:0019725~cellular homeostasis	1.83741	0.179634	96.2523
	Annotation cluster 7: Enrichment Score 1.13
	Term	Fold Enrichment	P	FDR
	GO:0019933~cAMP-mediated signaling	7.28401	0.015936	23.3896
	GO:0019935~cyclic-nucleotide-mediated signaling	6.85554	0.0188703	27.0916
	GO:0007190~activation of adenylate cyclase activity	9.71202	0.0358087	45.3819
	GO:0045762~positive regulation of adenylate cyclase activity	8.74082	0.0437671	52.3969
	GO:0031281~positive regulation of cyclase activity	8.74082	0.0437671	52.3969
	GO:0051349~positive regulation of lyase activity	7.9462	0.0523091	58.9794
	GO:0030814~regulation of cAMP metabolic process	7.28401	0.0613856	65.0311
	GO:0030817~regulation of cAMP biosynthetic process	7.28401	0.0613856	65.0311
	GO:0030802~regulation of cyclic nucleotide biosynthetic process	7.28401	0.0613856	65.0311
	GO:0030808~regulation of nucleotide biosynthetic process	7.28401	0.0613856	65.0311
	GO:0030799~regulation of cyclic nucleotide metabolic process	7.28401	0.0613856	65.0311
	GO:0045761~regulation of adenylate cyclase activity	7.28401	0.0613856	65.0311
	GO:0031279~regulation of cyclase activity	7.28401	0.0613856	65.0311
	GO:0051339~regulation of lyase activity	6.7237	0.0709505	70.4945
	GO:0006140~regulation of nucleotide metabolic process	6.24344	0.0809599	75.3465
	GO:0019932~second-messenger-mediated signaling	3.64201	0.094931	80.8778
	GO:0044093~positive regulation of molecular function	2.428	0.0995224	82.4247
	GO:0043085~positive regulation of catalytic activity	2.27625	0.175076	95.8916
	GO:0065009~regulation of molecular function	1.44775	0.31288	99.8018
	GO:0050790~regulation of catalytic activity	1.39693	0.382872	99.9666
	GO:0007242~intracellular signaling cascade	1.17721	0.437338	99.9928
	Annotation cluster 8: Enrichment Score 1.06
	Term	Fold Enrichment	P	FDR
	GO:0006928~cell motion	2.19715	0.000746817	1.23146
	GO:0040011~locomotion	1.76226	0.0451885	53.557
	GO:0016477~cell migration	1.83141	0.0772623	73.6488
	GO:0048870~cell motility	1.71389	0.107772	84.9129
	GO:0051674~localization of cell	1.63519	0.134646	90.9152
	GO:0007276~gamete generation	0.651996	0.988258	100
	GO:0019953~sexual reproduction	0.634254	0.991823	100
	Annotation cluster 9: Enrichment Score: 1.02
	Term	Fold Enrichment	P	FDR
	GO:0050794~regulation of cellular process	1.22816	0.0152545	22.5049
	GO:0065007~biological regulation	1.19464	0.01833	26.4228
	GO:0050789~regulation of biological process	1.20337	0.0212836	30.0097
	GO:0031323~regulation of cellular metabolic process	1.3256	0.0311972	40.8841
	GO:0080090~regulation of primary metabolic process	1.26678	0.0696477	69.8007
	GO:0009889~regulation of biosynthetic process	1.2751	0.0846703	76.9465
	GO:0031326~regulation of cellular biosynthetic process	1.2751	0.0846703	76.9465
	GO:0019222~regulation of metabolic process	1.21501	0.101648	83.1004
	GO:0019219~regulation of nucleobase, nucleoside, nucleotide and nucleic acid metabolic process	1.24401	0.120509	88.1138
	GO:0051171~regulation of nitrogen compound metabolic process	1.24122	0.123288	88.7217
	GO:0010556~regulation of macromolecule biosynthetic process	1.19601	0.18709	96.779
	GO:0010468~regulation of gene expression	1.18079	0.187338	96.7952
	GO:0060255~regulation of macromolecule metabolic process	1.13792	0.244134	99.0363
	GO:0045449~regulation of transcription	1.1669	0.252077	99.1912
	GO:0051252~regulation of RNA metabolic process	1.11731	0.381936	99.9658
	GO:0006355~regulation of transcription, DNA-dependent	1.09498	0.435799	99.9925
Cellular Compartment	Annotation cluster 1: Enrichment Score 1.66
	Term	Fold Enrichment	P	FDR
	GO:0031226~intrinsic to plasma membrane	2.17979	0.00625353	7.81195
	GO:0005886~plasma membrane	1.47261	0.00891216	10.9592
	GO:0044459~plasma membrane part	1.69035	0.0116708	14.1198
	GO:0005887~integral to plasma membrane	2.07452	0.0127514	15.3294
	GO:0044425~membrane part	0.998749	0.572218	99.9983
	Annotation cluster 2: Enrichment Score 1.66
	Term	Fold Enrichment	P	FDR
	GO:0005578~proteinaceous extracellular matrix	3.83371	0.00902289	11.0881
	GO:0031012~extracellular matrix	3.6167	0.011914	14.3934
	GO:0044421~extracellular region part	1.81348	0.0983353	73.8723
Molecular Function	Annotation cluster 1: Enrichment Score 1.67
	Term	Fold Enrichment	P	FDR
	GO:0042578~phosphoric ester hydrolase activity	2.10485	0.00906807	12.2875
	GO:0016791~phosphatase activity	1.99209	0.0301791	35.663
	GO:0016788~hydrolase activity, acting on ester bonds	1.51699	0.0361717	41.1538
	Annotation cluster 2: Enrichment Score 1.29
	Term	Fold Enrichment	P	FDR
	GO:0042277~peptide binding	3.14878	0.0229033	28.3563
	GO:0001653~peptide receptor activity	3.56032	0.0254902	31.0383
	GO:0008528~peptide receptor activity, G-protein coupled	3.56032	0.0254902	31.0383
	GO:0030594~neurotransmitter receptor activity	2.78892	0.0386294	43.2769
	GO:0042165~neurotransmitter binding	2.78892	0.0386294	43.2769
	GO:0008188~neuropeptide receptor activity	3.0988	0.0760831	67.9832
	GO:0042923~neuropeptide binding	3.0988	0.0760831	67.9832
	GO:0004930~G-protein coupled receptor activity	1.24708	0.385062	99.9086
