# Supplementary material for: Genome-Wide Association Analyses Point to Candidate Genes for Electric Shock Avoidance in Drosophila melanogaster
Source: PLoS One. 2015 May 18;10(5):e0126986. doi: 10.1371/journal.pone.0126986 (PMC4436303; doi:10.1371/journal.pone.0126986)
Supplement: S6 Table — By superimposing the results of our gene expression level—shock avoidance analyses on the existing protein-protein interaction network, we obtained a shock avoidance-relevant network of 38 genes, which are listed along with the statistics of their association with shock avoidance (see the legend of S1 Table for details), as well as their relevance for bristles. (XLSX) [file pone.0126986.s009.xlsx]

## Sheet: Table S6
FlyBase ID	Gene symbol	Probe-set affymetrix ID	β1	Standard error	t	P	Relevance for bristles? [Reference]
FBgn0015521	RpS21	1623644_s_at	-33.6219	18.8685	-1.78191	0.0832009	[16]
FBgn0001216	Hsc70-1	1627963_s_at	-8.17391	7.65628	-1.06761	0.292804	[11]
FBgn0017551	Rca1	1631034_at	-16.1074	6.5866	-2.44547	0.0194872	[11]
FBgn0030529	Clic	1631073_at	-34.8541	9.70429	-3.59162	0.000973675	[11]
FBgn0031357	mRpL48	1638783_at	-59.4434	22.2096	-2.67647	0.0111301	[11]
FBgn0035462	IntS10	1639581_at	-13.3556	5.40053	-2.47301	0.0182535	[11]
FBgn0040928	CG15345	1628199_at	-17.0296	6.45035	-2.6401	0.0121768	[11]
FBgn0263392	CG43444	1629883_at	58.2264	27.5629	2.11249	0.0416467	[11]
FBgn0261445	sgl	1629352_at	-14.8378	6.29606	-2.35667	0.0239998	[10]
FBgn0001128	Gpdh	1636311_at	11.415	4.62496	2.46813	0.0184668	-
FBgn0003162	Pu	1639469_a_at	25.1655	8.62459	2.91787	0.00603867	-
FBgn0003231	ref(2)P	1627212_at	-21.6545	11.063	-1.95738	0.0580912	-
FBgn0011817	nmo	1624300_s_at	-31.0147	8.77941	-3.53267	0.00114907	-
FBgn0027053	CSN5	1632776_at	-21.0285	6.53717	-3.21675	0.00274063	-
FBgn0027548	nito	1635804_at	-61.6065	19.8012	-3.11125	0.00363617	-
FBgn0028999	nerfin-1	1634039_at	-61.3144	16.5253	-3.71033	0.000695497	-
FBgn0030362	regucalcin	1638249_at	49.1224	18.2283	2.69484	0.0106337	-
FBgn0031249	CG11911	1624137_at	23.1264	5.62781	4.10931	0.000218863	-
FBgn0031263	CG2789	1625763_at	-13.2286	4.88169	-2.70983	0.0102439	-
FBgn0031286	CG3862	1639296_at	-27.8833	11.0399	-2.52568	0.0160902	-
FBgn0031313	CG5080	1624982_s_at	23.5687	8.48411	2.77799	0.00863322	-
FBgn0032166	CG4619	1636095_at	72.539	25.6625	2.82665	0.00763098	-
FBgn0032731	Swip-1	1627515_at	-19.3413	10.1826	-1.89945	0.0655399	-
FBgn0032938	CG8671	1636102_at	47.3203	20.108	2.35331	0.024188	-
FBgn0034259	P32	1634572_at	-23.403	12.2177	-1.9155	0.0633985	-
FBgn0034314	nopo	1640763_at	76.7601	22.6964	3.38204	0.00174615	-
FBgn0035091	CG3829	1640501_at	27.9388	11.3652	2.45828	0.0189042	-
FBgn0035518	CG15011	1625770_at	-33.5713	14.3378	-2.34146	0.0248617	-
FBgn0036165	chrb	1627511_at	-33.4769	12.0161	-2.786	0.0084602	-
FBgn0036367	CG10116	1630778_at	-9.63967	3.73123	-2.58351	0.0139872	-
FBgn0037070	CG11309	1641274_a_at	62.7579	17.5417	3.57765	0.00101274	-
FBgn0037165	CG11437	1635276_at	25.3425	10.6717	2.37474	0.0230115	-
FBgn0038771	CG4390	1640351_s_at	-22.8476	9.039	-2.52767	0.0160132	-
FBgn0039733	CG11504	1628869_s_at	-31.8404	9.28994	-3.42741	0.00154053	-
FBgn0051810	CG31810	1630359_at	4.24731	1.69472	2.5062	0.0168615	-
FBgn0250843	Prosalpha6	1631376_at	-38.5626	15.6139	-2.46977	0.018395	-
FBgn0260856	Membrin	1624027_at	-29.4768	12.1525	-2.42559	0.020425	-
FBgn0263143	vret	1631021_at	-16.7442	6.21862	-2.69259	0.0106936	-
