# Supplementary material for: Genome-Wide Association Analyses Point to Candidate Genes for Electric Shock Avoidance in Drosophila melanogaster
Source: PLoS One. 2015 May 18;10(5):e0126986. doi: 10.1371/journal.pone.0126986 (PMC4436303; doi:10.1371/journal.pone.0126986)
Supplement: S7 Table — For 14 candidate genes from S4 Table, we compared appropriate transposon insertion mutants to controls in terms of shock avoidance and the level of the respective mRNAs as measured by real-time quantitative RT-PCR. For 7 of these genes, locomotion assays were also run. Here, the results of these analyses are documented in detail. (XLSX) [file pone.0126986.s010.xlsx]

## Sheet: Table S7
Targeted gene and used strains							Shock avoidance analyses (Mann-Whitney U-test)					Locomotion analyses (Mann-Whitney U-test)					Real-time quantitative RT-PCR analyses
Targeted gene, FlyBase ID	Targeted gene, symbol	Mutant FlyBase genotype	Mutant, FlyBase strain ID	Transposon insertion site with respect to the targeted gene	Control, FlyBase genotype	Control, FlyBase strain ID	U	P	FDR	NControl	NMutant	U	P	FDR	NControl	NMutant	Amplification product with respect to the P-element	Median Delta CTControl female	Median Delta CTMutant female	Median Delta CTControl male	Median Delta CTMutant male	Fold changeFemale	Fold changeMale	NControl female	NMutant female	NControl male	NMutant male
FBgn0000216	Brd	w[1118]; P{w[+mGT]=GT1}BG02319	FBst0012673	Upstream of gene	w1118	FBst0006326	2378.5	0.000205508	0.0028	102	70	459.5	0.0152237	0.0355227	37	37	-	-	-	-	-	-	-	-	-	-	-
FBgn0032192	CG5731	PBac{PB}CG5731[c04074]	FBst1007013	1st exon, UTR	w1118	FBst0006326	1655.5	0.000455159	0.0035	102	50	506.5	0.884139	0.884139	37	28	-	-	-	-	-	-	-	-	-	-	-
FBgn0040344	CG3711	Mi{ET1}CG3711[MB12128] w[1118]	FBst0029940	3rd exon, translated	w1118	FBst0003605	1421	0.000962306	0.00466667	90	48	381	0.863389	0.884139	28	28	Downstream	8.99216	11.5043	9.14214	13.2612	0.1753	0.0575477	2	4	7	8
FBgn0017551	Rca1	w[1118]; PBac{w[+mC]=RB}Rca1[e02614]	FBst0018068	Upstream of gene	w1118	FBst0006326	1806.5	0.00357168	0.01008	102	50	255	0.000506166	0.003542	37	28	Downstream	8.82684	7.72643	7.79829	7.05411	2.14416	1.67502	3	3	4	4
FBgn0034728	rad50	PBac{RB}rad50[e00761]	FBst1013086	1st exon, UTR	w1118	FBst0006326	599	0.00363816	0.01008	102	20	392.5	0.00659968	0.0231	37	34	Downstream	7.34246	9.12157	8.22367	9.39762	0.291362	0.443207	7	7	4	4
FBgn0041702	CG15107	w[1118]; PBac{w[+mC]=WH}CG15107[f05153]	FBst0018841	3rd exon, translated	w1118	FBst0006326	487	0.00981727	0.0228667	102	16	402	0.125992	0.220486	37	28	Upstream	6.96567	10.1933	7.18077	10.2221	0.106754	0.121472	8	6	8	5
FBgn0014417	CG13397	P{XP}CG13397[d05507]	FBst1010753	1st exon, UTR	w1118	FBst0006326	2156	0.0260298	0.052	102	54	440.5	0.426465	0.597051	37	27	Downstream	8.93726	8.71242	8.22151	7.05949	1.16865	2.23771	4	4	8	8
FBgn0039620	wat	w[1118]; Mi{ET1}CG1443[MB02828]	FBst0023589	1st intron	w1118	FBst0003605	510	0.0644805	0.112875	90	16	-	-	-	-	-	Downstream	5.34625	4.53773	3.8624	3.71619	1.75141	1.10666	4	4	4	4
FBgn0033130	Tsp42Ei	w[1118]; Mi{ET1}Tsp42Ei[MB07877]	FBst0025652	2nd exon, translated	w1118	FBst0003605	1189	0.144849	0.225244	90	32	-	-	-	-	-	Downstream	7.06101	9.78803	5.59921	8.03728	0.151038	0.18453	4	4	4	4
FBgn0028919	CG16865	w[1118]; PBac{w[+mC]=WH}CG16865[f04739]	FBst0018800	1st exon, UTR	w1118	FBst0006326	2864.5	0.185578	0.25984	102	64	-	-	-	-	-	Upstream	11.9599	13.0751	6.69744	7.42967	0.461629	0.601972	7	7	4	4
FBgn0034711	CG3290	w[1118]; Mi{ET1}CG3290[MB04669]	FBst0024214	2nd exon, translated	w1118	FBst0003605	2158	0.26256	0.334218	90	54	-	-	-	-	-	Downstream	8.57921	12.0671	7.58505	12.036	0.0891362	0.0457218	3	4	4	4
FBgn0031935	CG13793	w[1118]; Mi{ET1}CG13793[MB04609]	FBst0024204	5th exon, translated	w1118	FBst0003605	730.5	0.514886	0.591231	90	18	-	-	-	-	-	Upstream	9.57533	10.2205	9.24743	8.07552	0.639395	2.2531	4	4	4	4
FBgn0031925	Cyp4d21	w[1118]; Mi{ET1}Cyp4d21[MB11663]	FBst0029238	5th exon, translated	w1118	FBst0003605	1422.5	0.54896	0.591231	90	34	-	-	-	-	-	Upstream	11.008	11.2529	5.18705	5.083	0.843842	1.07479	3	4	4	4
FBgn0032733	CG15170	w[1118]; Mi{ET1}CG15170[MB02157]	FBst0023468	3rd exon, translated	w1118	FBst0003605	1477.5	0.770854	0.7709	90	34	-	-	-	-	-	Downstream	13.1903	11.6811	11.7502	10.9364	2.8464	1.75773	4	2	12	10
